# Supplementary material for: Interplay of p23 with FKBP51 and their chaperone complex in regulating tau aggregation
Source: Nat Commun. 2025 Jan 14;16:669. doi: 10.1038/s41467-025-56028-0 (PMC11733250; doi:10.1038/s41467-025-56028-0)
Supplement: Supplementary file 3 — Supplementary Data 1 [file 41467_2025_56028_MOESM3_ESM.xlsx]

## Sheet: Sheet1
Score (Band 1)	Score (Band 2)	Protein 1	Protein 2	Link Position (Protein 1)	Link Position (Protein 2)
10		FKBP51	Tau	38	174
8		FKBP51	Tau	38	225
9		FKBP51	Tau	60	2
10		FKBP51	Tau	204	174
13		FKBP51	Tau	204	225
8		FKBP51	Tau	204	240
8		FKBP51	Tau	252	163
9		FKBP51	Tau	252	174
48	26	FKBP51	Tau	272	2
11	10	FKBP51	Tau	272	150
17	12	FKBP51	Tau	272	163
24	18	FKBP51	Tau	272	174
36	20	FKBP51	Tau	272	225
20	18	FKBP51	Tau	272	234
29	13	FKBP51	Tau	272	240
9		FKBP51	Tau	272	254
20	13	FKBP51	Tau	272	257
11	8	FKBP51	Tau	272	259
8		FKBP51	Tau	272	281
16	9	FKBP51	Tau	272	343
12	9	FKBP51	Tau	272	347
10		FKBP51	Tau	272	385
8		FKBP51	Tau	280	24
10	10	FKBP51	Tau	280	174
12		FKBP51	Tau	280	225
11		FKBP51	Tau	280	234
10		FKBP51	Tau	280	240
9		FKBP51	Tau	280	353
9		FKBP51	Tau	307	174
9	8	FKBP51	Tau	307	224
17	10	FKBP51	Tau	307	225
17		FKBP51	Tau	335	225
11		FKBP51	Tau	335	240
8	11	FKBP51	Tau	352	2
15	10	FKBP51	Tau	352	130
8		FKBP51	Tau	352	163
12		FKBP51	Tau	352	174
9		FKBP51	Tau	352	224
12	9	FKBP51	Tau	352	225
14	8	FKBP51	Tau	352	240
11		FKBP51	Tau	352	254
9		FKBP51	Tau	352	259
9		FKBP51	Tau	352	353
8		FKBP51	Tau	352	370
8	9	FKBP51	Tau	352	383
8		FKBP51	Tau	371	174
16		FKBP51	Tau	371	225
8	11	FKBP51	Tau	376	224
8		FKBP51	Tau	376	225
17	10	FKBP51	Tau	385	2
16	16	FKBP51	Tau	385	24
8		FKBP51	Tau	385	130
10	8	FKBP51	Tau	385	132
17	12	FKBP51	Tau	385	143
22	11	FKBP51	Tau	385	150
23	15	FKBP51	Tau	385	163
17	11	FKBP51	Tau	385	174
17	11	FKBP51	Tau	385	180
13		FKBP51	Tau	385	224
20	14	FKBP51	Tau	385	225
22	14	FKBP51	Tau	385	234
19	12	FKBP51	Tau	385	240
9		FKBP51	Tau	385	254
10	8	FKBP51	Tau	385	257
18	17	FKBP51	Tau	385	259
17	11	FKBP51	Tau	385	267
13	8	FKBP51	Tau	385	274
17	11	FKBP51	Tau	385	281
14	9	FKBP51	Tau	385	311
9		FKBP51	Tau	385	321
8		FKBP51	Tau	385	343
12	12	FKBP51	Tau	385	347
14	14	FKBP51	Tau	385	353
32	21	FKBP51	Tau	385	370
12		FKBP51	Tau	385	375
27	21	FKBP51	Tau	385	383
17	13	FKBP51	Tau	385	385
22	15	FKBP51	Tau	385	395
15	8	FKBP51	Tau	396	2
17		FKBP51	Tau	396	225
8		FKBP51	Tau	399	174
11		FKBP51	Tau	399	225
17		FKBP51	Tau	399	240
10		FKBP51	Tau	399	254
9		FKBP51	Tau	399	257
8		FKBP51	Tau	399	280
13		FKBP51	Tau	399	347
12		FKBP51	Tau	399	353
10	13	FKBP51	Tau	414	2
23	14	FKBP51	Tau	414	225
8		FKBP51	Tau	414	240
10	9	FKBP51	Tau	415	2
12	9	FKBP51	Tau	415	150
11	9	FKBP51	Tau	415	163
15	8	FKBP51	Tau	415	174
10		FKBP51	Tau	415	180
18	13	FKBP51	Tau	415	225
29	21	FKBP51	Tau	415	234
10		FKBP51	Tau	415	240
15	8	FKBP51	Tau	415	257
10	10	FKBP51	Tau	415	259
9		FKBP51	Tau	415	267
10		FKBP51	Tau	415	280
13		FKBP51	Tau	415	281
8		FKBP51	Tau	415	290
10		FKBP51	Tau	415	311
9		FKBP51	Tau	415	343
16	10	FKBP51	Tau	415	347
10		FKBP51	Tau	415	353
8		FKBP51	Tau	415	370
10		FKBP51	Tau	422	2
11		FKBP51	Tau	422	225
8		FKBP51	Tau	422	240
8		FKBP51	Tau	431	2
14		FKBP51	Tau	432	150
11		FKBP51	Tau	432	174
23	14	FKBP51	Tau	432	225
10		FKBP51	Tau	432	234
11	10	FKBP51	Tau	432	240
13		FKBP51	Tau	432	347
8		FKBP51	Tau	441	174
13		FKBP51	Tau	441	225
8		FKBP51	Tau	441	234
9		FKBP51	Tau	452	163
17	14	FKBP51	Tau	452	225
10		FKBP51	Tau	452	240
8		FKBP51	p23	272	91
19		FKBP51	p23	272	95
10		FKBP51	p23	385	95
9		Tau	p23	2	33
11		Tau	p23	2	95
8		Tau	p23	130	95
12		Tau	p23	150	33
9		Tau	p23	174	91
10		Tau	p23	174	95
11		Tau	p23	180	95
14		Tau	p23	225	33
10		Tau	p23	225	48
12		Tau	p23	225	91
15		Tau	p23	225	95
12		Tau	p23	234	33
10		Tau	p23	234	95
9		Tau	p23	240	33
13		Tau	p23	240	95
11		Tau	p23	254	95
11		Tau	p23	259	91
9		Tau	p23	259	95
11		Tau	p23	267	33
9		Tau	p23	267	95
9		Tau	p23	280	91
11		Tau	p23	343	91
9		Tau	p23	353	95
8		Tau	p23	383	95
8		p23	FKBP51	91	272
19		p23	FKBP51	95	272
10		p23	FKBP51	95	385
9		p23	Tau	33	2
12		p23	Tau	33	150
14		p23	Tau	33	225
12		p23	Tau	33	234
9		p23	Tau	33	240
11		p23	Tau	33	267
10		p23	Tau	48	225
9		p23	Tau	91	174
12		p23	Tau	91	225
11		p23	Tau	91	259
9		p23	Tau	91	280
11		p23	Tau	91	343
11		p23	Tau	95	2
8		p23	Tau	95	130
10		p23	Tau	95	174
11		p23	Tau	95	180
15		p23	Tau	95	225
10		p23	Tau	95	234
13		p23	Tau	95	240
11		p23	Tau	95	254
9		p23	Tau	95	259
9		p23	Tau	95	267
9		p23	Tau	95	353
8		p23	Tau	95	383
