# Supplementary material for: Interplay of p23 with FKBP51 and their chaperone complex in regulating tau aggregation
Source: Nat Commun. 2025 Jan 14;16:669. doi: 10.1038/s41467-025-56028-0 (PMC11733250; doi:10.1038/s41467-025-56028-0)
Supplement: Supplementary file 6 — Source Data [file 41467_2025_56028_MOESM6_ESM.xlsx]

## Sheet: Fig. 1b
time (days)		tau				tau:p23 (1:0.1)				tau:p23 (1:0.2)				tau:FKBP51 (1:0.1)				tau:FKBP51 (1:0.2)				tau:p23:FKBP51 (1:0.1:0.1)				tau:p23:FKBP51 (1:0.2:0.2)				p23				FKBP51
0		0	0	0		0	0	0		0	0	0		0	0	0		0	0	0		0	0	0		0	0	0		0	0	0		0	0	0
0.00694446		-0.0068027	-0.0206186	-0.0172414		-0.0094118	-0.0070755	-0.0095238		-0.0064725	-0.0064935	-0.0065466		-0.0022918	-0.0022918	0		-0.0033167	-0.001657	-0.0033195		-0.0039947	-0.0053262	-0.0040107		-0.0066766	-0.001476	-0.002974		-0.0022497	-0.0033746	-0.0033784		-0.0045147	-0.0044994	-0.0056243
0.0138889		0	-0.0137457	-0.0206897		-0.0047059	-0.009434	-0.0095238		-0.0048544	-0.0081169	-0.00491		-0.0030558	-0.0030558	-0.0022883		-0.0041459	-0.0024855	-0.0049793		-0.0039947	-0.0066578	-0.0040107		-0.004451	-0.002952	-0.002974		-0.0022497	-0.0033746	-0.0022523		-0.0056433	-0.0033746	-0.0044994
0.0208334		-0.0068027	-0.0171821	-0.0137931		-0.0070588	-0.004717	-0.0071429		-0.0064725	-0.0064935	-0.0065466		-0.0038197	-0.0038197	-0.0022883		-0.0033167	-0.003314	-0.0041494		-0.0053262	-0.0066578	-0.0040107		-0.0059347	-0.001476	-0.0037175		-0.0011249	-0.0033746	-0.0022523		-0.006772	-0.0067492	-0.0033746
0.0277778		-0.0068027	-0.0206186	-0.0137931		-0.0070588	-0.004717	-0.0071429		-0.0048544	-0.0048701	-0.00491		-0.0030558	-0.0030558	-0.0015256		-0.0024876	-0.0024855	-0.0024896		-0.0039947	-0.0053262	-0.0040107		-0.0059347	-0.001476	-0.0022305		-0.0011249	-0.0011249	-0.0022523		-0.003386	-0.0033746	-0.0044994
0.0347223		-0.0034014	-0.0206186	-0.0172414		-0.0047059	-0.004717	-0.0095238		-0.0080906	-0.0048701	-0.0016367		-0.0038197	-0.0030558	-0.0022883		-0.0024876	-0.0024855	-0.0033195		-0.0039947	-0.0026631	-0.0026738		-0.004451	-0.000738	-0.0022305		-0.0011249	-0.0033746	-0.0022523		-0.003386	-0.0044994	-0.0033746
0.0416668		-0.0068027	-0.0171821	-0.0137931		-0.0047059	-0.0023585	-0.0095238		-0.0032362	-0.0064935	-0.0016367		-0.0038197	-0.0022918	-0.0015256		-0.0008292	-0.0008285	-0.0024896		-0.0039947	-0.0066578	-0.0026738		-0.0059347	0	-0.0022305		-0.0011249	-0.0011249	-0.0022523		-0.0045147	-0.0044994	-0.0033746
0.0486113		0	-0.0171821	-0.0137931		-0.0023529	-0.0070755	-0.0071429		-0.0016181	-0.0032468	-0.00491		-0.0030558	-0.0030558	-0.0007628		-0.0024876	-0.0024855	-0.0016598		-0.0039947	-0.0039947	-0.0013369		-0.004451	0.00147601	-0.001487		0	0	-0.0022523		-0.0056433	-0.0033746	-0.0022497
0.0555557		0.00340136	-0.0171821	-0.0137931		-0.0047059	-0.0070755	-0.0071429		-0.0032362	-0.0064935	-0.0065466		-0.0030558	-0.0022918	-0.0015256		-0.0016584	-0.001657	-0.0024896		-0.0039947	-0.0026631	-0.0013369		-0.004451	0	-0.001487		0	-0.0011249	0		-0.003386	-0.0033746	-0.0011249
0.0625002		-0.0068027	-0.0137457	-0.0103448		-0.0047059	-0.0070755	-0.0071429		-0.0032362	-0.0048701	-0.00491		-0.0030558	-0.0022918	-0.0022883		-0.0016584	-0.001657	-0.0024896		-0.0026631	-0.0039947	-0.0026738		-0.0029674	-0.000738	-0.001487		-0.0011249	-0.0011249	-0.0022523		-0.0045147	-0.0022497	-0.0033746
0.0694447		-0.0034014	-0.0103093	-0.0103448		-0.0047059	-0.004717	-0.0095238		0	-0.0048701	-0.00491		-0.0038197	-0.0022918	-0.0015256		-0.0008292	-0.0008285	-0.0024896		-0.0039947	-0.0039947	-0.0026738		-0.0029674	0.00073801	0.00074349		-0.0011249	0	-0.0011261		-0.0045147	-0.0011249	-0.0022497
0.0763891		0	-0.0137457	-0.0103448		-0.0047059	-0.004717	-0.0047619		-0.0016181	-0.0048701	-0.0032733		-0.0022918	-0.0022918	-0.0015256		-0.0008292	-0.0008285	-0.0024896		-0.0039947	-0.0053262	-0.0053476		-0.0037092	0.00073801	-0.001487		0	-0.0011249	0		-0.0022573	-0.0022497	-0.0011249
0.0833336		0	-0.0171821	-0.0103448		-0.0023529	-0.004717	-0.0071429		-0.0016181	-0.0032468	-0.0032733		-0.0030558	-0.0015279	-0.0015256		-0.0008292	0	-0.0016598		-0.0026631	-0.0039947	-0.0026738		-0.0022255	0.00147601	0		0	0	-0.0011261		-0.003386	-0.0022497	-0.0022497
0.0902781		-0.0034014	-0.0103093	-0.0103448		0	-0.0023585	-0.0047619		-0.0032362	-0.0016234	-0.0032733		-0.0022918	-0.0007639	0		-0.0008292	0.0008285	-0.0016598		-0.0013316	-0.0026631	-0.0026738		-0.0029674	0.00147601	-0.001487		0.00112486	-0.0011249	-0.0011261		-0.0022573	-0.0011249	-0.0011249
0.0972225		-0.0034014	-0.0068729	-0.0137931		-0.0023529	-0.004717	-0.0047619		-0.0048544	-0.0032468	-0.00491		-0.0030558	-0.0015279	-0.0007628		0	0	-0.0008299		-0.0026631	-0.0039947	-0.0026738		-0.0029674	0.00221402	-0.0007435		0.00112486	0.00112486	0		-0.0022573	-0.0011249	-0.0011249
0.104167		-0.0034014	-0.0137457	-0.0103448		-0.0047059	-0.0023585	-0.0047619		-0.0048544	-0.0016234	-0.00491		-0.0022918	-0.0015279	-0.0007628		-0.0008292	0	-0.0016598		-0.0013316	-0.0039947	-0.0026738		-0.0029674	0.00221402	0.00074349		0.00224972	0	-0.0011261		-0.003386	0	0
0.111111		0	-0.0137457	-0.0103448		0	0	-0.0047619		-0.0016181	-0.0048701	-0.00491		-0.0015279	-0.0015279	-0.0007628		-0.0008292	0.0008285	-0.0016598		0	-0.0039947	0.0013369		-0.0022255	0.00221402	0		0.00112486	-0.0011249	-0.0022523		-0.0022573	0	0
0.118056		0.00340136	-0.0137457	-0.0103448		0.00235294	-0.004717	0		-0.0032362	-0.0016234	-0.0032733		-0.0015279	-0.0015279	0		-0.0008292	0.0008285	-0.0008299		-0.0013316	-0.0013316	-0.0013369		-0.0029674	0.00295203	0		0	0	0		-0.0022573	-0.0011249	0.00112486
0.125001		0	-0.0103093	-0.0103448		0	0	-0.0047619		-0.0032362	-0.0032468	-0.0032733		-0.0022918	-0.0022918	-0.0007628		0	0.0008285	-0.0008299		-0.0026631	-0.0039947	-0.0013369		-0.0029674	0.00147601	0.00148699		0.00112486	-0.0011249	0		-0.0011287	-0.0022497	-0.0011249
0.131945		0	-0.0137457	-0.0103448		-0.0023529	-0.0023585	-0.0047619		-0.0016181	-0.0032468	-0.0032733		-0.0015279	-0.0022918	0.00076278		0.00082919	0.0008285	-0.0008299		-0.0013316	-0.0039947	-0.0013369		-0.0029674	0.00295203	0		0	-0.0011249	-0.0022523		0	-0.0011249	0
0.13889		0	-0.0171821	-0.0103448		0	-0.0023585	-0.0071429		-0.0016181	-0.0048701	-0.0016367		-0.0015279	-0.0015279	0		0.00082919	0	-0.0008299		-0.0013316	-0.0026631	-0.0026738		-0.0007418	0.00295203	0.00074349		0.00337458	-0.0011249	0		-0.0011287	0	0
0.145834		0	-0.0103093	-0.0137931		-0.0047059	-0.0023585	-0.0071429		-0.0032362	-0.0032468	-0.0032733		-0.0022918	-0.0022918	-0.0007628		0.00082919	0.001657	-0.0016598		-0.0013316	-0.0026631	-0.0013369		-0.0022255	0.00295203	0		0	-0.0011249	-0.0011261		-0.0011287	0	-0.0011249
0.152779		0	-0.0137457	-0.0103448		-0.0047059	-0.0023585	-0.002381		-0.0016181	-0.0032468	-0.0016367		-0.0007639	-0.0015279	0		0	0.0008285	0		-0.0013316	-0.0026631	0		-0.0014837	0.00295203	0		0.00224972	0	0		-0.0011287	0	0
0.159723		-0.0034014	-0.0103093	-0.0103448		0	-0.0023585	-0.0047619		-0.0016181	-0.0016234	-0.0016367		-0.0007639	0	0		0.00082919	0.0008285	0		0	-0.0039947	0.0013369		-0.0014837	0.00295203	0.00074349		0	0.00112486	-0.0011261		0	0.00112486	0
0.166668		-0.0034014	-0.0103093	-0.0068966		-0.0047059	0	-0.0047619		0	-0.0032468	-0.0016367		-0.0007639	-0.0007639	0		0	0.0008285	0		-0.0013316	-0.0013316	-0.0013369		-0.0007418	0.00369004	0.00148699		0	0	0		0	-0.0011249	0.00224972
0.173612		0	-0.0137457	-0.0034483		0	-0.0023585	-0.0071429		0	-0.0032468	-0.0016367		-0.0015279	-0.0015279	-0.0007628		0.00165837	0.0008285	0.00082988		-0.0013316	-0.0026631	-0.0013369		-0.0007418	0.00369004	0.00148699		0	-0.0011249	0.00112613		0.00112867	-0.0011249	0.00112486
0.180557		0	-0.0103093	-0.0103448		0	-0.0023585	-0.0071429		-0.0016181	-0.0032468	-0.0032733		-0.0015279	-0.0015279	0		0.00082919	0.001657	0.00082988		0.00133156	0	-0.0013369		0	0.00295203	0.00223048		0.00112486	0.00112486	0		-0.0022573	0	0.00112486
0.187501		0	-0.0068729	-0.0103448		0	-0.0023585	-0.0047619		-0.0016181	-0.0016234	-0.0016367		-0.0022918	-0.0015279	0		0.00082919	0.0024855	0.00082988		-0.0013316	-0.0026631	-0.0026738		0.00074184	0.00516605	0.00223048		0.00112486	0	0		0	0	0
0.194445		0	-0.0103093	-0.0137931		0	-0.0023585	-0.002381		0	-0.0016234	0		-0.0015279	-0.0015279	0		0.00082919	0.001657	0.00082988		0	-0.0026631	-0.0013369		0.00074184	0.00516605	0.00223048		0.00224972	0.00112486	0.00112613		-0.0011287	0.00112486	0.00224972
0.20139		0	-0.0103093	-0.0103448		0	0	-0.0047619		-0.0016181	-0.0032468	-0.0032733		-0.0022918	-0.0007639	0		0.00165837	0.0008285	0.00165975		0	-0.0026631	0		0.00148368	0.00516605	0.00148699		0.00112486	0.00112486	0.00112613		0	0.00112486	0.00224972
0.208334		0	-0.0068729	-0.0068966		0	-0.0023585	-0.0047619		-0.0032362	-0.0048701	-0.0016367		-0.0007639	-0.0022918	0		0.00165837	0.001657	0		-0.0013316	-0.0013316	-0.0026738		0.00148368	0.00369004	0.00297398		0	0	-0.0011261		0.00112867	0.00112486	0.00224972
0.215279		0	-0.0068729	-0.0103448		0.00235294	-0.0023585	0		0	-0.0032468	-0.0032733		-0.0007639	-0.0015279	-0.0007628		0.00165837	0.0008285	0.00165975		0	-0.0013316	-0.0013369		0	0.00442804	0.00223048		0.00112486	0.00112486	0		0.00112867	0.00224972	0.00337458
0.222223		-0.0034014	-0.0137457	-0.0172414		-0.0023529	-0.0023585	-0.0047619		0	-0.0032468	-0.0016367		-0.0015279	-0.0007639	0		0.00165837	0.003314	0		0	-0.0039947	-0.0013369		-0.0007418	0.00369004	0.00148699		0	0	0		0	0.00112486	0.00112486
0.229168		0	-0.0103093	-0.0103448		0	0	-0.0047619		0	-0.0032468	-0.0032733		-0.0022918	-0.0015279	0		0.00082919	0.001657	0.00165975		-0.0026631	-0.0026631	-0.0013369		0.00074184	0.00369004	0.00223048		0.00112486	0.00112486	-0.0011261		0	0.00112486	0.00224972
0.236113		-0.0034014	-0.0103093	-0.0103448		0	-0.0023585	-0.002381		-0.0016181	-0.0016234	-0.0065466		-0.0015279	-0.0007639	0		0.00082919	0.0024855	0.00082988		0	-0.0013316	-0.0013369		0	0.00369004	0.00371747		0.00112486	0	0.00112613		0	0.00112486	0.00337458
0.243057		0	-0.0068729	-0.0068966		0	0	-0.002381		-0.0016181	0	0		-0.0015279	0	0.00152555		0.00331675	0.0024855	0.00165975		0	-0.0013316	0		-0.0007418	0.00516605	0.00148699		0.00112486	0	0.00112613		0.00112867	0.00224972	0.00224972
0.250001		0.00340136	-0.0103093	-0.0103448		0.00235294	0	-0.0071429		-0.0016181	0	-0.0016367		-0.0007639	0	0		0.00165837	0.0024855	0.00248963		-0.0013316	0	0		0.00148368	0.00442804	0.00297398		0	0.00112486	0		0.00225734	0.00224972	0.00449944
0.256946		0.00340136	-0.0068729	-0.0103448		0.00235294	0	-0.0047619		0	0	-0.0032733		-0.0007639	0	0		0.00165837	0.0041425	0.00248963		0	0	0		0.00148368	0.00590406	0.00371747		0.00337458	0.00224972	0		0.00225734	0.00224972	0.00449944
0.26389		-0.0034014	-0.0103093	-0.0068966		0	-0.0023585	-0.0047619		-0.0032362	-0.0032468	-0.0016367		-0.0007639	-0.0007639	0.00076278		0.00165837	0.004971	0.00165975		0	0	0		0.00074184	0.00516605	0.00371747		0.00224972	0.00337458	0		0.00112867	0.00337458	0.00224972
0.270835		0.00340136	-0.0103093	-0.0068966		0	-0.004717	-0.0047619		-0.0016181	0	-0.0016367		-0.0015279	0	0.00152555		0.00331675	0.0024855	0.00165975		-0.0013316	-0.0013316	-0.0013369		0.00074184	0.00516605	0.00297398		0.00112486	0.00224972	0		0.00225734	0.00337458	0.00337458
0.277779		0	-0.0103093	-0.0103448		0	-0.0023585	-0.002381		0.00323625	-0.0032468	-0.0032733		-0.0015279	0	0.00076278		0.00331675	0.0041425	0.00082988		-0.0013316	-0.0013316	0.0013369		0.00148368	0.00442804	0.00223048		0.00112486	0	0		0.00112867	0.00224972	0.00224972
0.284724		0	-0.0137457	-0.0068966		0.00470588	0	-0.002381		0	0	-0.0016367		-0.0007639	-0.0007639	0.00076278		0.00331675	0.0024855	0.00248963		0	-0.0026631	0.0013369		0.00148368	0.00516605	0.00446097		0.00112486	0.00224972	0		0.00112867	0.00224972	0.00337458
0.291668		-0.0034014	-0.0068729	-0.0103448		0	-0.0023585	-0.0047619		0	-0.0032468	-0.0016367		-0.0007639	0	0		0.00248756	0.0041425	0.0033195		-0.0013316	-0.0026631	-0.0026738		0.00222552	0.00516605	0.00297398		0.00112486	0	0.00112613		0.00225734	0.00224972	0.00337458
0.298613		0	-0.0103093	-0.0103448		0.00235294	-0.0023585	-0.0047619		0	-0.0032468	0		-0.0007639	-0.0015279	0.00076278		0.00331675	0.003314	0.00165975		0	-0.0026631	-0.0013369		0.00074184	0.00590406	0.00371747		0.00224972	0	0.00112613		0.00112867	0.00224972	0.00337458
0.305557		-0.0034014	-0.0068729	-0.0034483		0	-0.004717	-0.002381		0	-0.0016234	-0.0016367		-0.0015279	-0.0007639	0.00076278		0.00248756	0.0024855	0.00165975		0	-0.0026631	0		0.00148368	0.00664207	0.00371747		0.00224972	0	0.00112613		0	0.00224972	0.00337458
0.312502		0.00340136	-0.0137457	-0.0034483		0	0	-0.002381		0	-0.0032468	0		-0.0007639	-0.0007639	0		0.00248756	0.003314	0.00248963		0	-0.0013316	0		0.00074184	0.00590406	0.00446097		0.00112486	0	0		0.00225734	0.00337458	0.00224972
0.319446		0	-0.0137457	-0.0034483		0	-0.004717	-0.0071429		0	-0.0016234	-0.0032733		-0.0007639	-0.0015279	0.00076278		0.00165837	0.003314	0.00248963		-0.0039947	-0.0026631	-0.0026738		0	0.00442804	0.00371747		0.00112486	0	0		0.00225734	0.00224972	0.00337458
0.326391		-0.0034014	-0.0137457	-0.0103448		-0.0023529	-0.0023585	-0.0047619		-0.0032362	-0.0016234	-0.0032733		0	-0.0007639	-0.0007628		0.00331675	0.003314	0.00165975		-0.0013316	-0.0013316	-0.0026738		0.00222552	0.00590406	0.00297398		0	0	0		0.00225734	0.00224972	0.00224972
0.333335		-0.0034014	-0.0103093	-0.0103448		0	-0.0023585	-0.002381		-0.0016181	-0.0032468	-0.0032733		-0.0015279	-0.0007639	0.00076278		0.00331675	0.003314	0.00165975		-0.0013316	-0.0026631	-0.0013369		0.00148368	0.00516605	0.00297398		0	0.00224972	-0.0022523		0.00225734	0.00224972	0.00224972
0.34028		-0.0034014	-0.0103093	-0.0068966		-0.0023529	-0.0023585	-0.0047619		0	-0.0032468	0		-0.0015279	-0.0007639	0.00076278		0.00248756	0.0024855	0.00165975		-0.0013316	-0.0013316	-0.0026738		0.00148368	0.00516605	0.00371747		0.00224972	0.00224972	0		0.00112867	0.00337458	0.00224972
0.347224		-0.0034014	-0.0103093	-0.0137931		0.00235294	0	-0.0047619		-0.0016181	-0.0032468	0		-0.0007639	-0.0007639	0		0.00331675	0.0041425	0.00248963		0.00133156	-0.0026631	-0.0026738		0.00148368	0.00590406	0.00297398		0.00112486	0.00112486	-0.0011261		0.00225734	0.00224972	0.00449944
0.354169		0	-0.0137457	-0.0137931		-0.0023529	-0.0023585	-0.0071429		-0.0016181	-0.0032468	-0.0032733		-0.0015279	-0.0007639	0		0.00248756	0.003314	0.0033195		-0.0013316	-0.0039947	0		0.00074184	0.00590406	0.00446097		0.00112486	0	0.00225225		0.003386	0.00224972	0.00337458
0.361113		-0.0034014	-0.0137457	-0.0137931		0	-0.0023585	-0.002381		-0.0016181	-0.0032468	-0.0016367		-0.0015279	-0.0007639	0.00076278		0.00331675	0.0024855	0.00165975		-0.0026631	-0.0039947	-0.0013369		0.00222552	0.00590406	0.00446097		0.00224972	0.00112486	0		0.003386	0.00337458	0.00337458
0.368057		0.00340136	-0.0137457	-0.0103448		-0.0023529	-0.0023585	-0.0047619		-0.0016181	-0.0016234	-0.0016367		-0.0007639	0	0		0.00331675	0.003314	0.00248963		-0.0026631	-0.0026631	0		0.00222552	0.00516605	0.00446097		0.00112486	0.00112486	-0.0011261		0.003386	0.00337458	0.00449944
0.375002		0	-0.0103093	-0.0103448		-0.0023529	-0.004717	-0.0071429		-0.0016181	-0.0016234	-0.0032733		-0.0015279	0	0.00076278		0.00331675	0.0024855	0.00165975		-0.0013316	-0.0026631	0		0.00222552	0.00590406	0.00520446		0.00112486	0	-0.0011261		0.00225734	0.00449944	0.00224972
0.381946		0	-0.0103093	-0.0068966		0	-0.0023585	-0.0047619		-0.0016181	-0.0016234	-0.0016367		-0.0007639	-0.0007639	-0.0007628		0.00331675	0.0041425	0.00248963		-0.0026631	-0.0013316	0		0.0037092	0.00664207	0.00371747		0.00112486	0.00112486	0		0.00225734	0.00449944	0.00337458
0.388891		-0.0034014	-0.0137457	-0.0103448		-0.0023529	0	-0.0071429		0	-0.0016234	-0.0032733		-0.0007639	-0.0007639	-0.0007628		0.00414594	0.003314	0.0033195		0	-0.0013316	0		0.00148368	0.00664207	0.00446097		0.00224972	-0.0011249	0.00225225		0.003386	0.00337458	0.00449944
0.395835		-0.0034014	-0.0103093	-0.0103448		0	0	-0.0047619		-0.0016181	-0.0032468	-0.0016367		0	0	0		0.00414594	0.003314	0.0033195		-0.0013316	-0.0026631	-0.0013369		0.00148368	0.00590406	0.00446097		0.00112486	0	0.00225225		0.00451467	0.00337458	0.00337458
0.40278		0	-0.0137457	-0.0103448		-0.0023529	-0.0023585	-0.0047619		-0.0032362	-0.0048701	-0.00491		0.00076394	-0.0007639	0		0.00331675	0.0041425	0.00165975		-0.0013316	-0.0013316	-0.0013369		0.00222552	0.00590406	0.00446097		0	0.00112486	0		0.003386	0.00337458	0.0056243
0.409724		0	-0.0137457	-0.0103448		-0.0023529	-0.0070755	-0.0047619		0	-0.0016234	-0.00491		0	-0.0007639	-0.0007628		0.00414594	0.003314	0.00248963		-0.0026631	-0.0039947	-0.0013369		0	0.00664207	0.00371747		0	0	0.00112613		0.00225734	0.00337458	0.00337458
0.416669		-0.0034014	-0.0137457	-0.0137931		-0.0023529	-0.0023585	-0.002381		-0.0016181	-0.0032468	-0.0016367		-0.0015279	-0.0015279	-0.0007628		0.0066335	0.003314	0.00082988		-0.0013316	-0.0026631	-0.0013369		0.00148368	0.00590406	0.00520446		0	0.00112486	0.00112613		0.00225734	0.00337458	0.00449944
0.423613		-0.0034014	-0.0137457	-0.0103448		-0.0023529	-0.004717	-0.0047619		-0.0016181	-0.0016234	-0.00491		0.00381971	-0.0007639	0		0.0066335	0.0041425	0.00248963		-0.0013316	-0.0026631	-0.0013369		0.00148368	0.00590406	0.00446097		0.00224972	0	0		0.00451467	0.00337458	0.00337458
0.430558		0	-0.0068729	-0.0103448		-0.0023529	-0.0023585	-0.0071429		-0.0016181	-0.0032468	-0.0016367		0.00152788	-0.0015279	0.00076278		0.00829187	0.003314	0.0033195		-0.0013316	-0.0026631	-0.0013369		0.00148368	0.00664207	0.00446097		0.00112486	0.00112486	0.00112613		0.003386	0.00337458	0.00449944
0.437502		-0.0034014	-0.0137457	-0.0034483		-0.0023529	-0.004717	-0.0071429		-0.0016181	-0.0032468	-0.0032733		0.00152788	-0.0015279	0.00076278		0.0107794	0.003314	0.00082988		-0.0013316	0	-0.0013369		0.00148368	0.00738007	0.00520446		0.00224972	0.00112486	-0.0011261		0.00225734	0.00337458	0.00449944
0.444447		-0.0034014	-0.0137457	-0.0103448		0	-0.0023585	-0.0071429		-0.0016181	-0.0016234	-0.0016367		0.00229183	-0.0007639	-0.0007628		0.0107794	0.0024855	0.00165975		-0.0013316	-0.0026631	-0.0013369		0.00296736	0.00738007	0.00371747		0.00112486	0	-0.0011261		0.003386	0.00449944	0.00449944
0.451391		-0.0034014	-0.0103093	-0.0068966		0	-0.004717	-0.0071429		-0.0016181	-0.0032468	0		0.00458365	-0.0015279	0		0.013267	0.0041425	0.0033195		-0.0026631	-0.0013316	-0.0013369		0.00296736	0.00590406	0.00520446		0.00224972	0	-0.0033784		0.00112867	0.00337458	0.00449944
0.458336		-0.0034014	-0.0171821	-0.0068966		0	-0.004717	-0.0047619		-0.0032362	-0.0016234	-0.0032733		0.00305577	-0.0007639	0		0.0140962	0.0041425	0.0033195		-0.0013316	-0.0039947	-0.0026738		0.00296736	0.00590406	0.00371747		0.00112486	0	0		0.003386	0.00337458	0.00449944
0.46528		0	-0.0137457	-0.0103448		0	-0.0023585	-0.0047619		-0.0032362	-0.0016234	-0.0032733		0.00381971	0	0		0.0157546	0.003314	0.00165975		-0.0013316	-0.0026631	-0.0013369		0.00296736	0.00664207	0.00446097		0.00224972	0	0		0.00225734	0.00337458	0.00449944
0.472225		-0.0034014	-0.0171821	-0.0137931		-0.0023529	-0.0023585	-0.0071429		-0.0016181	-0.0048701	-0.0016367		0.00381971	-0.0007639	-0.0015256		0.0182421	0.003314	0.00248963		-0.0013316	-0.0026631	-0.0026738		0.00296736	0.00664207	0.00371747		0.00224972	0.00112486	0		0.00451467	0.00449944	0.00449944
0.479169		0	-0.0137457	-0.0172414		-0.0047059	-0.0023585	-0.0071429		-0.0032362	-0.0032468	-0.0032733		0.00611154	0	0		0.0223881	0.0041425	0.00248963		-0.0026631	-0.0026631	-0.0013369		0.00148368	0.00664207	0.00446097		0.00112486	0	0.00112613		0.003386	0.00449944	0.00337458
0.486114		0.00340136	-0.0171821	-0.0172414		-0.0023529	0	-0.0047619		-0.0032362	-0.0032468	-0.00491		0.00763942	-0.0015279	0		0.0248756	0.003314	0.00248963		-0.0026631	-0.0026631	-0.0026738		0.00148368	0.00590406	0.00446097		0.00224972	0.00112486	0		0.00451467	0.00449944	0.00449944
0.493058		0.0102041	-0.0137457	-0.0137931		-0.0047059	-0.0023585	-0.0095238		0	-0.0048701	-0.00491		0.00993125	-0.0015279	-0.0007628		0.026534	0.0041425	0.0033195		0.00133156	-0.0013316	-0.0026738		0.00222552	0.00664207	0.00446097		0.00112486	0	-0.0011261		0.003386	0.00449944	0.00224972
0.500003		0.00680272	-0.0137457	-0.0172414		-0.0023529	-0.0023585	-0.0047619		-0.0048544	-0.0048701	-0.00491		0.0114591	-0.0015279	0		0.0364843	0.0041425	0.00248963		0	-0.0039947	-0.0026738		0.00074184	0.00590406	0.00446097		-0.0022497	0	0		0.00225734	0.00449944	0.00449944
0.506947		0.0204082	-0.0137457	-0.0137931		-0.0023529	-0.004717	-0.0071429		-0.0032362	-0.0032468	-0.00491		0.012987	-0.0007639	0		0.0406302	0.003314	0.00248963		-0.0013316	-0.0026631	-0.0013369		0.00148368	0.00738007	0.00520446		0.00224972	0.00224972	0		0.00225734	0.00224972	0.00449944
0.513892		0.0306122	-0.0103093	-0.0103448		0	-0.0023585	-0.002381		-0.0032362	-0.0032468	-0.0016367		0.0114591	-0.0007639	0.00076278		0.0439469	0.0041425	0.00248963		0	-0.0013316	-0.0013369		0.00296736	0.00590406	0.00594796		0.00112486	0	0		0.003386	0.00449944	0.00449944
0.520836		0.0646258	-0.0137457	-0.0172414		0	-0.0023585	-0.0047619		0	-0.0032468	-0.0065466		0.0137509	-0.0007639	0		0.0547264	0.0041425	0.0033195		0	-0.0026631	-0.0040107		0.00222552	0.00664207	0.00520446		0.00112486	0.00224972	-0.0011261		0.00451467	0.00449944	0.00224972
0.52778		0.0714286	-0.0171821	-0.0137931		0	-0.0023585	-0.0095238		-0.0016181	-0.0016234	-0.00491		0.0160428	0	0.00076278		0.0563847	0.004971	0.00248963		-0.0013316	-0.0013316	-0.0013369		0.00296736	0.00738007	0.00669145		0.00224972	0.00112486	0.00112613		0.00451467	0.00449944	0.0056243
0.534725		0.122449	-0.0137457	-0.0103448		-0.0047059	-0.004717	-0.0095238		-0.0032362	-0.0032468	-0.0032733		0.0236822	-0.0007639	0.00152555		0.0588723	0.0041425	0.0033195		-0.0013316	-0.0039947	0		0.00296736	0.00738007	0.00669145		0	0	-0.0022523		0.003386	0.00449944	0.00449944
0.541669		0.122449	-0.0137457	-0.0137931		0	-0.0023585	-0.0071429		-0.0032362	-0.0064935	-0.0032733		0.0290298	-0.0007639	-0.0007628		0.0597015	0.004971	0.0033195		-0.0026631	-0.0013316	0		0.00445104	0.00738007	0.00520446		0.00112486	-0.0011249	-0.0011261		0.003386	0.00337458	0.00337458
0.548614		0.180272	-0.0137457	-0.0103448		-0.0023529	-0.0023585	-0.002381		-0.0048544	-0.0048701	-0.0016367		0.0320856	-0.0007639	0		0.0829187	0.0041425	0.0033195		0	-0.0026631	0		0.00222552	0.00811808	0.00594796		0.00112486	0	-0.0011261		0.00564334	0.00449944	0.00449944
0.555558		0.136054	-0.0137457	-0.0137931		-0.0047059	-0.0023585	-0.0071429		-0.0016181	-0.0016234	-0.0032733		0.0328495	-0.0007639	0		0.0961857	0.0041425	0.00414938		-0.0026631	-0.0026631	-0.0013369		0.00296736	0.00664207	0.00520446		-0.0011249	-0.0011249	0.00112613		0.00451467	0.00337458	0.00449944
0.562503		0.170068	-0.0137457	-0.0137931		0	-0.0023585	-0.002381		-0.0016181	-0.0048701	-0.0016367		0.0320856	-0.0015279	0.00152555		0.0837479	0.003314	0.00414938		-0.0013316	-0.0026631	0.0026738		0.00445104	0.00664207	0.00669145		0.00112486	0.00112486	0.00225225		0.00225734	0.00449944	0.00449944
0.569447		0.187075	-0.0137457	-0.0103448		0	-0.0023585	-0.0071429		-0.0016181	-0.0048701	-0.0065466		0.0466005	0	0.00152555		0.110282	0.004971	0.00497925		-0.0013316	-0.0013316	0		0.00222552	0.00664207	0.00817844		0.00224972	-0.0011249	0.00112613		0.00451467	0.00449944	0.00449944
0.576392		0.204082	-0.0171821	-0.0137931		0	-0.004717	-0.0047619		0.00161812	-0.0032468	-0.0032733		0.0458365	-0.0007639	0.00152555		0.116086	0.004971	0.00497925		-0.0026631	-0.0026631	0		0.0037092	0.00738007	0.00520446		0.00112486	0	0		0.003386	0.00449944	0.0056243
0.583336		0.248299	-0.0171821	-0.0172414		-0.0023529	-0.0023585	-0.0071429		-0.0016181	-0.0016234	-0.0016367		0.0504202	-0.0007639	0.00305111		0.116915	0.004971	0.00497925		0	-0.0039947	0.0026738		0.00519288	0.00664207	0.00669145		0	0	0		0.003386	0.00449944	0.00449944
0.590281		0.265306	-0.0171821	-0.0137931		-0.0023529	-0.004717	-0.0047619		-0.0032362	-0.0032468	-0.00491		0.0649351	-0.0007639	0.00305111		0.109453	0.004971	0.00580913		-0.0013316	-0.0013316	0.0040107		0.00519288	0.00738007	0.00817844		0.00112486	0	0		0.00451467	0.0056243	0.0056243
0.597225		0.261905	-0.0137457	-0.0172414		-0.0023529	-0.004717	-0.0071429		-0.0016181	-0.0032468	-0.0065466		0.0519481	-0.0007639	0.00228833		0.126866	0.0041425	0.006639		0	-0.0039947	0.0013369		0.00519288	0.00811808	0.00817844		-0.0011249	0	0.00112613		0.003386	0.0056243	0.00449944
0.60417		0.244898	-0.0171821	-0.0137931		-0.0023529	-0.004717	-0.0071429		-0.0016181	-0.0032468	-0.0032733		0.0756302	0.00076394	0.00457666		0.131841	0.004971	0.00829876		0.00133156	-0.0026631	0.0013369		0.0037092	0.00738007	0.00743494		0.00224972	0.00112486	0.00225225		0.003386	0.00337458	0.00449944
0.611114		0.289116	-0.0137457	-0.0172414		-0.0023529	-0.0070755	-0.0095238		0	-0.0048701	-0.00491		0.0504202	0.00152788	0.00533944		0.116915	0.006628	0.00829876		-0.0026631	0	0.0040107		0.00667656	0.00885609	0.00966543		0	-0.0011249	0		0.00225734	0.0056243	0.0056243
0.618059		0.289116	-0.0103093	-0.0103448		-0.0047059	-0.004717	-0.0047619		-0.0016181	-0.0048701	-0.0065466		0.0847976	0.00076394	0.00762777		0.140962	0.004971	0.0124481		0	-0.0053262	0.00534759		0.00593472	0.0095941	0.0111524		-0.0011249	0	0		0.003386	0.00337458	0.00449944
0.625003		0.295918	-0.0137457	-0.0068966		-0.0023529	-0.004717	-0.0047619		-0.0032362	-0.0048701	-0.00491		0.0932009	0.00229183	0.00839054		0.175788	0.008285	0.0124481		0	-0.0013316	0.00534759		0.0103858	0.00885609	0.0104089		0	-0.0011249	-0.0011261		0.00451467	0.00449944	0.0056243
0.631947		0.285714	-0.0171821	-0.0103448		-0.0023529	-0.0023585	-0.0047619		-0.0016181	-0.0048701	-0.0016367		0.106952	0.00305577	0.00991609		0.196517	0.006628	0.013278		0.00133156	-0.0013316	0.00935829		0.00890208	0.0095941	0.0111524		0.00112486	-0.0011249	-0.0022523		0.00451467	0.00449944	0.0056243
0.638892		0.316327	-0.0068729	0.00344828		-0.0047059	-0.0023585	-0.0071429		-0.0016181	-0.0048701	-0.00491		0.117647	0.00458365	0.00915332		0.184909	0.0091135	0.0157676		0	-0.0039947	0.00802139		0.00816024	0.00885609	0.0126394		0.00112486	0.00112486	0		0.003386	0.0056243	0.00449944
0.645836		0.326531	-0.0034364	0.00689655		0	-0.0023585	-0.002381		-0.0016181	-0.0032468	-0.00491		0.139037	0.00687548	0.0122044		0.167496	0.0107705	0.0207469		0.00266312	-0.0013316	0.00802139		0.00964392	0.0103321	0.0111524		0.00112486	0.00112486	-0.0011261		0.00564334	0.0056243	0.0056243
0.652781		0.336735	0	0.0241379		-0.0070588	0	-0.0071429		0	-0.0032468	-0.0081833		0.135982	0.00687548	0.0167811		0.184909	0.0107705	0.0207469		0	-0.0013316	0.00668449		0.0118694	0.0095941	0.0126394		0	0.00112486	0		0.00451467	0.0056243	0.00337458
0.659725		0.411565	0	0.0344828		-0.0047059	-0.0023585	-0.0071429		0	-0.0048701	-0.0065466		0.140565	0.00687548	0.020595		0.227197	0.0124275	0.0215768		0.00399467	-0.0013316	0.0120321		0.0103858	0.0118081	0.0178439		-0.0011249	0.00112486	-0.0011261		0.003386	0.00449944	0.00449944
0.66667		0.44898	0.0171821	0.0517241		-0.0023529	-0.004717	-0.0071429		-0.0016181	-0.0032468	-0.00491		0.201681	0.0122231	0.0236461		0.182421	0.014913	0.0365145		0.00133156	-0.0026631	0.013369		0.0103858	0.0125461	0.0141264		0.00112486	0	-0.0011261		0.003386	0.00449944	0.0056243
0.673614		0.404762	0.0137457	0.0862069		-0.0023529	0	-0.0047619		0	-0.0048701	-0.00491		0.21314	0.0206264	0.0259344		0.199834	0.01657	0.033195		0.00532623	0.00133156	0.013369		0.0111276	0.0132841	0.0185874		-0.0022497	0	-0.0011261		0.00451467	0.00449944	0.00449944
0.680559		0.5	0.0378007	0.106897		-0.0023529	0	-0.0047619		0.00323625	-0.0032468	-0.0032733		0.18411	0.0213904	0.044241		0.218076	0.019884	0.033195		0.00798935	-0.0013316	0.0200535		0.0148368	0.0154982	0.0208178		0.00112486	0.00112486	-0.0022523		0.003386	0.0056243	0.00449944
0.687503		0.503401	0.0584192	0.151724		-0.0023529	0	-0.0047619		0	-0.0016234	-0.0065466		0.232238	0.0275019	0.0419527		0.210614	0.023198	0.0414938		0.00665779	0.00266312	0.0160428		0.0133531	0.0147601	0.0230483		0.00112486	0	-0.0011261		0.00451467	0.0056243	0.0056243
0.694448		0.55102	0.0996564	0.12069		-0.0023529	0.00235849	-0.0047619		0.00161812	-0.0048701	-0.0032733		0.210848	0.0343774	0.0617849		0.230514	0.0273405	0.053112		0.00932091	0	0.0173797		0.0178042	0.0147601	0.0178439		0.00112486	-0.0011249	0		0.00451467	0.00449944	0.0056243
0.701392		0.557823	0.127148	0.137931		-0.0023529	0.00235849	-0.0047619		0.00323625	-0.0048701	-0.00491		0.289534	0.0381971	0.0549199		0.240464	0.028169	0.0506224		0.00932091	0	0.0240642		0.0170623	0.0154982	0.0223048		-0.0011249	-0.0011249	-0.0022523		0.00451467	0.0056243	0.00449944
0.708337		0.544218	0.175258	0.17931		-0.0023529	0.00235849	-0.0095238		0.00161812	-0.0048701	-0.0065466		0.291062	0.0488923	0.0709382		0.232172	0.0356255	0.0556017		0.00932091	0.00133156	0.026738		0.0148368	0.0162362	0.0237918		-0.0011249	-0.0011249	0.00112613		0.00225734	0.0056243	0.0056243
0.715281		0.659864	0.175258	0.175862		-0.0047059	0.00943396	-0.0071429		0.00485437	-0.0032468	-0.0065466		0.239114	0.065699	0.103738		0.241294	0.039768	0.059751		0.0186418	0.00133156	0.0294118		0.018546	0.0177122	0.0252788		-0.0011249	0.00224972	-0.0011261		0.00451467	0.0056243	0.0056243
0.722226		0.64966	0.175258	0.189655		-0.0023529	0.00471698	-0.0047619		0.00485437	-0.0048701	-0.00491		0.274255	0.0702827	0.1045		0.235489	0.0422535	0.0813278		0.0106525	0.00399467	0.0360963		0.0200297	0.0177122	0.0260223		0	0	-0.0011261		0.00451467	0.00337458	0.00449944
0.72917		0.659864	0.185567	0.224138		-0.0047059	0.0117924	-0.0047619		0.00647249	-0.0032468	-0.00491		0.307869	0.0756302	0.0983982		0.249585	0.051367	0.0929461		0.0159787	0.00532623	0.0360963		0.0237389	0.0169742	0.0282528		0	-0.0011249	-0.0022523		0.00451467	0.0056243	0.0056243
0.736115		0.632653	0.178694	0.234483		-0.0023529	0.0165094	-0.0047619		0.0113269	-0.0016234	-0.00491		0.271199	0.0932009	0.132723		0.273632	0.051367	0.0780083		0.0226365	0.00532623	0.0374332		0.0259644	0.0228782	0.0252788		-0.0011249	0.00112486	-0.0022523		0.003386	0.00449944	0.0056243
0.743059		0.707483	0.268041	0.255172		-0.0023529	0.0141509	-0.0047619		0.00970874	-0.0032468	-0.0065466		0.290298	0.0847976	0.144928		0.314262	0.084507	0.0987552		0.0173102	0.00399467	0.0494652		0.0200297	0.0199262	0.0334573		0.00112486	0	-0.0011261		0.003386	0.00337458	0.00449944
0.750004		0.789116	0.202749	0.241379		0	0.0165094	-0.0071429		0.012945	-0.0032468	-0.00491		0.373568	0.106952	0.152555		0.292703	0.067937	0.101245		0.0199734	0.00798935	0.0467914		0.0237389	0.0214022	0.0312268		0	0	-0.0022523		0.003386	0.00449944	0.0056243
0.756948		0.785714	0.261168	0.272414		-0.0047059	0.0259434	-0.0119048		0.012945	-0.0016234	-0.0032733		0.336898	0.119939	0.149504		0.294362	0.071251	0.0937759		0.0279627	0.00798935	0.0508021		0.0244807	0.0228782	0.0312268		0	0	0		0.00451467	0.0056243	0.00449944
0.763893		0.744898	0.271478	0.248276		-0.0047059	0.0259434	-0.002381		0.0177993	-0.0048701	-0.0065466		0.297937	0.10848	0.154844		0.300166	0.076222	0.108714		0.0266312	0.0133156	0.052139		0.0259644	0.0250922	0.0379182		0	0.00112486	0		0.00451467	0.00449944	0.0056243
0.770837		0.792517	0.28866	0.293103		-0.0047059	0.0353774	-0.0071429		0.0177993	-0.0048701	-0.0032733		0.306341	0.128342	0.181541		0.306799	0.0969345	0.120332		0.0306258	0.0186418	0.052139		0.0289317	0.0236162	0.0349442		-0.0011249	0	0		0.003386	0.0056243	0.0056243
0.777782		0.778912	0.37457	0.296552		-0.0047059	0.0424528	-0.0047619		0.0161812	-0.0032468	-0.0081833		0.38961	0.145913	0.187643		0.320896	0.108534	0.13029		0.0306258	0.011984	0.0574866		0.0333828	0.0302583	0.0327137		0.00112486	-0.0011249	-0.0011261		0.003386	0.00449944	0.0056243
0.784726		0.806122	0.274914	0.310345		-0.0023529	0.0471698	-0.0047619		0.0210356	-0.0016234	-0.00491		0.428571	0.130634	0.211289		0.317579	0.091135	0.119502		0.0279627	0.0173102	0.0695187		0.0341246	0.0324723	0.0394052		0	0.00112486	-0.0022523		0.00451467	0.00337458	0.00449944
0.791671		0.782313	0.350515	0.355172		-0.0023529	0.0589623	-0.0047619		0.0242718	0	-0.0081833		0.429335	0.147441	0.229596		0.312604	0.108534	0.140249		0.0332889	0.0186418	0.0601604		0.0348665	0.0295203	0.0416357		0.00112486	0.00112486	-0.0011261		0.003386	0.00449944	0.00449944
0.798615		0.785714	0.367698	0.37931		-0.0047059	0.0613208	-0.002381		0.0291262	-0.0016234	-0.0032733		0.437739	0.16272	0.191457		0.344942	0.135046	0.147718		0.0372836	0.0252996	0.065508		0.0385757	0.0332103	0.0394052		0.00112486	0.00112486	0		0.003386	0.00337458	0.00449944
0.80556		0.867347	0.402062	0.448276		-0.0047059	0.0636793	-0.002381		0.0307443	0	-0.0065466		0.611917	0.149733	0.222731		0.363184	0.117647	0.147718		0.045273	0.0252996	0.0762032		0.0333828	0.0324723	0.0460967		0.00224972	0	-0.0033784		0.00451467	0.00449944	0.00449944
0.812504		0.857143	0.405498	0.437931		-0.0047059	0.0707547	0		0.0339806	-0.0016234	-0.0065466		0.41864	0.181054	0.189169		0.349088	0.141674	0.159336		0.0519308	0.0332889	0.0842246		0.0333828	0.0339483	0.0446097		0	-0.0011249	0		0.003386	0.00337458	0.00449944
0.819449		0.867347	0.487973	0.382759		-0.0023529	0.0754717	0.00952381		0.038835	0.00162338	-0.00491		0.49427	0.214668	0.217391		0.383914	0.159072	0.146888		0.045273	0.0332889	0.0762032		0.0393175	0.0354244	0.0431227		-0.0011249	-0.0011249	-0.0011261		0.00564334	0.00449944	0.00449944
0.826393		0.972789	0.443299	0.437931		0	0.0849057	0.00714286		0.0404531	-0.0016234	-0.0065466		0.394958	0.194805	0.254767		0.385572	0.150787	0.151037		0.057257	0.0332889	0.0775401		0.0378338	0.0361624	0.0453532		0.00112486	0	-0.0022523		0.003386	0.00337458	0.00337458
0.833338		0.891156	0.556701	0.486207		-0.0023529	0.0919811	0.00714286		0.0436893	0.00324675	-0.00491		0.462949	0.218487	0.254005		0.423715	0.150787	0.162656		0.0545939	0.0386152	0.101604		0.0400594	0.0391144	0.0446097		-0.0011249	0	-0.0011261		0.00451467	0.00449944	0.0056243
0.840282		0.914966	0.501718	0.513793		-0.0047059	0.103774	0.0119048		0.0436893	0.00324675	-0.0032733		0.518717	0.229947	0.292143		0.406302	0.134217	0.178423		0.069241	0.0426098	0.104278		0.0459941	0.0398524	0.0527881		-0.0011249	0	-0.0022523		0.00451467	0.0056243	0.00449944
0.847227		0.894558	0.66323	0.482759		0	0.108491	0.0142857		0.0453074	0.00649351	-0.00491		0.599694	0.239114	0.366133		0.451907	0.147473	0.190041		0.0599201	0.0426098	0.092246		0.0437686	0.0369004	0.0498141		0	0	-0.0022523		0.00451467	0.0056243	0.0056243
0.854171		0.931973	0.635739	0.506897		0.00235294	0.117925	0.0119048		0.0517799	0.00649351	-0.00491		0.65699	0.258976	0.29672		0.403814	0.170671	0.196681		0.0719041	0.0505992	0.101604		0.0452522	0.0413284	0.0520446		0	0	-0.0022523		0.00564334	0.0056243	0.0056243
0.861115		0.952381	0.618557	0.568966		0.00235294	0.120283	0.0166667		0.0533981	0.00974026	-0.0065466		0.553094	0.269672	0.298246		0.431177	0.179785	0.179253		0.0705726	0.0505992	0.100267		0.0474777	0.0398524	0.0513011		0.00224972	0	-0.0022523		0.00564334	0.00674916	0.0056243
0.86806		1.05442	0.556701	0.589655		0.00235294	0.129717	0.0309524		0.0550162	0.00811688	-0.0032733		0.571429	0.286478	0.367658		0.465174	0.179785	0.193361		0.0758988	0.0519308	0.125668		0.0534125	0.0487085	0.0579926		0.00112486	0	-0.0011261		0.00451467	0.00449944	0.00787402
0.875004		0.928571	0.752577	0.589655		0.00235294	0.141509	0.0333333		0.0582524	0.0146104	-0.00491		0.565317	0.324675	0.378337		0.464345	0.181442	0.218257		0.0732357	0.0639148	0.113636		0.0541543	0.0464945	0.0579926		0	-0.0011249	-0.0022523		0.00564334	0.0056243	0.00449944
0.881949		1.04422	0.769759	0.651724		0.00705882	0.150943	0.0333333		0.0582524	0.012987	-0.0065466		0.676089	0.358289	0.37376		0.475954	0.216239	0.232365		0.0865513	0.0612517	0.127005		0.0563798	0.0501845	0.0594795		0	0.00337458	-0.0011261		0.00564334	0.00787402	0.00674916
0.888893		0.969388	0.704467	0.641379		0.00705882	0.153302	0.0428571		0.0728155	0.0113636	-0.00491		0.597403	0.347594	0.383677		0.514096	0.200497	0.205809		0.0945406	0.0705726	0.131016		0.0593472	0.0494465	0.0609665		0.00112486	0.00112486	-0.0011261		0.00451467	0.0056243	0.0056243
0.895838		0.979592	0.865979	0.555172		0.00941176	0.174528	0.0452381		0.0744337	0.0146104	-0.00491		0.553094	0.412529	0.44775		0.50995	0.198012	0.224896		0.0798935	0.0665779	0.145722		0.0608309	0.0479705	0.06171		0.00112486	0	0		0.00677201	0.00449944	0.00674916
0.902782		0.982993	0.656357	0.62069		0.00941176	0.158019	0.0595238		0.0760518	0.0162338	-0.0065466		0.59893	0.375095	0.440885		0.510779	0.21541	0.234855		0.0905459	0.0652463	0.128342		0.0593472	0.0546126	0.0624535		0.00224972	0.00112486	0.00112613		0.00451467	0.0056243	0.00674916
0.909727		0.962585	0.821306	0.67931		0.0164706	0.167453	0.0690476		0.0760518	0.025974	-0.0032733		0.649351	0.42628	0.391304		0.528192	0.227009	0.26805		0.10253	0.0745672	0.13369		0.055638	0.0538745	0.06171		0	0.00112486	0		0.00451467	0.0056243	0.00674916
0.916671		1.02041	0.766323	0.655172		0.0188235	0.176887	0.0690476		0.0744337	0.0292208	-0.0032733		0.731856	0.441558	0.503432		0.598673	0.240265	0.252282		0.10253	0.0892144	0.143048		0.0615727	0.0553505	0.0728624		0.00224972	0.00112486	0.00112613		0.00451467	0.0056243	0.00674916
0.923616		0.989796	0.931271	0.668966		0.0235294	0.193396	0.0785714		0.0857605	0.0308442	-0.00491		0.601222	0.444614	0.455378		0.575456	0.249379	0.275519		0.11984	0.0745672	0.128342		0.0667656	0.0560886	0.072119		0.00224972	0.00112486	0		0.00564334	0.00674916	0.00787402
0.93056		1.0068	0.879725	0.731034		0.0282353	0.191038	0.0904762		0.0857605	0.0324675	-0.00491		0.609626	0.528648	0.485889		0.572139	0.230323	0.244813		0.0972037	0.0852197	0.161765		0.0623145	0.0590406	0.0758364		0.00224972	0	0.00112613		0.00451467	0.00674916	0.00674916
0.937505		0.979592	0.900344	0.762069		0.0305882	0.205189	0.0738095		0.0841424	0.0422078	-0.00491		0.566081	0.528648	0.585812		0.6534	0.258492	0.278838		0.0985353	0.0892144	0.157754		0.0571217	0.0590406	0.0728624		0	0	0		0.00564334	0.00787402	0.00674916
0.944449		1	0.865979	0.693103		0.0329412	0.20283	0.107143		0.0954693	0.038961	-0.00491		0.716578	0.474408	0.553013		0.613599	0.269263	0.292116		0.121172	0.0985353	0.152406		0.0645401	0.0664207	0.0750929		0.00337458	0.00112486	0.00112613		0.00564334	0.00449944	0.00674916
0.951394		0.942177	0.934708	0.772414		0.0423529	0.240566	0.109524		0.0954693	0.0454546	-0.0016367		0.685256	0.569901	0.57132		0.659204	0.271748	0.283817		0.123835	0.0905459	0.169786		0.0704748	0.0656827	0.0765799		0.00224972	0.00112486	0.00112613		0.00564334	0.00674916	0.00787402
0.958338		1.01701	0.869416	0.772414		0.0376471	0.235849	0.116667		0.0954693	0.0470779	0		0.633308	0.591291	0.550725		0.655887	0.291632	0.33527		0.123835	0.0945406	0.175134		0.074184	0.0649447	0.0795539		0.00224972	0.00224972	0.00112613		0.00790068	0.00674916	0.00674916
0.965283		0.972789	0.90378	0.731034		0.0588235	0.264151	0.116667		0.101942	0.0503247	-0.0016367		0.571429	0.520244	0.594203		0.669983	0.309031	0.311203		0.122503	0.0985353	0.176471		0.0719585	0.0693727	0.0788104		0.00337458	0.00224972	0.00225225		0.00677201	0.00674916	0.00787402
0.972227		0.979592	0.896907	0.717241		0.0588235	0.268868	0.12619		0.106796	0.0568182	-0.0032733		0.856379	0.497326	0.591915		0.655058	0.294946	0.318672		0.123835	0.0998668	0.177807		0.0801187	0.0723247	0.0862453		0.00337458	0.00449944	-0.0022523		0.00564334	0.00674916	0.00674916
0.979172		0.921769	0.838488	0.755172		0.0635294	0.271226	0.140476		0.10356	0.0633117	-0.0016367		0.748663	0.545455	0.623188		0.679104	0.318144	0.342739		0.129161	0.111851	0.195187		0.078635	0.0671587	0.0855019		0.00112486	0.00112486	0.00112613		0.00677201	0.00787402	0.0101237
0.986116		0.986395	0.876289	0.824138		0.0729412	0.287736	0.152381		0.118123	0.0584416	0		0.670741	0.661574	0.54386		0.771973	0.329743	0.361826		0.134487	0.121172	0.195187		0.0749258	0.0693727	0.0892193		0.00224972	-0.0011249	0.00112613		0.00790068	0.00787402	0.00899888
0.993061		1	0.969072	0.813793		0.0776471	0.29717	0.169048		0.113269	0.0600649	-0.00491		0.618029	0.65699	0.707094		0.704809	0.319801	0.349378		0.143808	0.11984	0.227273		0.0771513	0.0715867	0.0862453		0.00337458	0	0.0045045		0.00790068	0.00787402	0.00899888
1.00001		0.931973	0.934708	0.848276		0.0823529	0.294811	0.161905		0.113269	0.0681818	-0.0016367		0.699007	0.591291	0.690313		0.713101	0.358741	0.386722		0.157124	0.113182	0.209893		0.0801187	0.0782288	0.0914498		0.00112486	0.00112486	0.00112613		0.00790068	0.00674916	0.00787402
1.00695		0.92517	1.02062	0.793103		0.0847059	0.301887	0.169048		0.121359	0.0649351	-0.0016367		0.721925	0.670741	0.668192		0.776119	0.367026	0.362656		0.146471	0.125166	0.205882		0.0853116	0.0811808	0.0973978		0.00224972	0.00337458	0		0.00790068	0.00787402	0.00787402
1.01389		0.908163	1.02749	0.8		0.0988235	0.351415	0.185714		0.131068	0.0714286	-0.0016367		0.778457	0.659282	0.58505		0.747927	0.376968	0.377593		0.157124	0.123835	0.215241		0.0882789	0.0833948	0.0959108		0.00224972	0.00224972	0.00112613		0.00790068	0.00787402	0.0056243
1.02084		0.938776	1.08935	0.813793		0.115294	0.351415	0.17619		0.124595	0.0665584	0		0.723453	0.565317	0.63463		0.731343	0.425849	0.426556		0.166445	0.134487	0.204545		0.0860534	0.0863469	0.0996283		0.00112486	0.00112486	0		0.00564334	0.00787402	0.00674916
1.02778		1.04762	0.924399	0.810345		0.112941	0.419811	0.2		0.126214	0.073052	-0.0016367		0.773109	0.588999	0.649886		0.733002	0.405137	0.451452		0.177097	0.139814	0.233957		0.0949555	0.0892989	0.0966543		0.00224972	0.00112486	0.00337838		0.00790068	0.00787402	0.00674916
1.03473		1.05102	0.979381	0.858621		0.129412	0.389151	0.195238		0.12945	0.0811688	0		0.747899	0.608098	0.729214		0.821725	0.415907	0.432365		0.169108	0.165113	0.241979		0.097181	0.0878229	0.105576		0.00449944	0.00112486	0.00225225		0.00902935	0.0101237	0.00899888
1.04167		1.04082	1.06873	0.844828		0.138824	0.433962	0.211905		0.139159	0.0844156	-0.0016367		0.834989	0.60657	0.665904		0.865672	0.43662	0.437344		0.166445	0.14514	0.263369		0.0986647	0.0937269	0.100372		0.00337458	0.00224972	0		0.00677201	0.00787402	0.00787402
1.04862		1.03401	1.09966	0.803448		0.127059	0.393868	0.209524		0.150485	0.0844156	0		0.84492	0.623377	0.713196		0.855721	0.474731	0.483817		0.181092	0.166445	0.278075		0.0942136	0.0885609	0.111524		0.00224972	0.00337458	0.00112613		0.00790068	0.00787402	0.00899888
1.05556		1	1.04467	0.858621		0.138824	0.410377	0.195238		0.150485	0.073052	0.00163666		0.869366	0.664629	0.659802		0.860697	0.512842	0.453942		0.190413	0.153129	0.260695		0.09273	0.0929889	0.113011		0.00224972	0.00337458	0.00112613		0.00564334	0.00787402	0.00899888
1.06251		0.891156	0.969072	0.858621		0.155294	0.448113	0.207143		0.150485	0.0941558	0		0.825821	0.634072	0.679634		0.899668	0.440762	0.482988		0.193076	0.154461	0.27139		0.101632	0.098155	0.115242		0.00224972	0.00224972	0.00112613		0.00790068	0.00899888	0.00899888
1.06945		1.04082	1.03093	0.855172		0.16	0.438679	0.233333		0.16343	0.100649	0.00163666		0.87013	0.615737	0.728452		0.861526	0.484673	0.502905		0.206391	0.186418	0.322193		0.106825	0.0922509	0.118959		0.00112486	0.00337458	0.00225225		0.00790068	0.0101237	0.00899888
1.07639		0.979592	1.01375	0.751724		0.164706	0.464623	0.242857		0.158576	0.099026	0		0.919022	0.684492	0.735317		0.866501	0.525269	0.488797		0.242344	0.173103	0.318182		0.109792	0.100369	0.113755		0.0056243	0.00337458	0.00112613		0.00790068	0.0101237	0.00787402
1.08334		0.918367	1.13058	0.782759		0.164706	0.495283	0.27381		0.169903	0.099026	0.00163666		0.81971	0.636364	0.67582		0.891376	0.499586	0.500415		0.225033	0.18775	0.294118		0.108309	0.101107	0.115985		0.00224972	0.00224972	0		0.00902935	0.00787402	0.00899888
1.09028		1.06122	1.09278	0.834483		0.197647	0.492925	0.27619		0.169903	0.105519	0.00163666		0.805959	0.537815	0.712433		0.905473	0.497929	0.519502		0.221039	0.186418	0.31016		0.106825	0.104059	0.126394		0.00449944	0.00224972	0.00225225		0.00564334	0.00787402	0.00899888
1.09723		0.996599	1.14089	0.789655		0.2	0.533019	0.283333		0.174757	0.11039	0		0.918258	0.595875	0.736842		0.897181	0.518641	0.555187		0.226365	0.185087	0.31016		0.112018	0.107749	0.127881		0.00112486	0	0.00112613		0.00902935	0.00899888	0.00787402
1.10417		0.965986	0.924399	0.8		0.218824	0.554245	0.278571		0.179612	0.100649	0.00327332		0.889228	0.588235	0.669718		0.873964	0.528583	0.59917		0.225033	0.181092	0.330214		0.106825	0.108487	0.126394		0.00112486	0.00224972	0.00225225		0.00677201	0.00787402	0.00787402
1.11112		0.972789	1.08247	0.793103		0.211765	0.584906	0.32619		0.179612	0.107143	0.00490998		1.02215	0.595875	0.700992		0.946932	0.517813	0.557676		0.251664	0.193076	0.299465		0.112018	0.102583	0.127138		0.00112486	0.00337458	0.00112613		0.00790068	0.00899888	0.00899888
1.11806		1.02381	1.04811	0.782759		0.195294	0.537736	0.309524		0.18932	0.108766	0.00654664		0.855615	0.608862	0.713959		0.937811	0.542668	0.5361		0.249001	0.241012	0.336898		0.12092	0.113653	0.131599		0.00112486	0.00112486	0.00112613		0.00564334	0.00899888	0.00787402
1.12501		1.01361	0.996564	0.789655		0.221176	0.601415	0.35		0.190939	0.116883	0.00490998		0.977082	0.588235	0.679634		0.907131	0.611433	0.59751		0.249001	0.227696	0.322193		0.120178	0.115129	0.135316		0.00224972	0.00112486	0.00225225		0.00790068	0.00899888	0.00899888
1.13195		0.931973	1.1512	0.717241		0.232941	0.599057	0.369048		0.192557	0.113636	0.00654664		0.888464	0.618793	0.638444		0.921227	0.56338	0.608299		0.26498	0.23968	0.331551		0.123145	0.118819	0.136059		0.00337458	0.00112486	0.00225225		0.00902935	0.0101237	0.00787402
1.1389		1	1.02405	0.77931		0.230588	0.617925	0.366667		0.200647	0.131494	0.00981997		0.925898	0.637892	0.622426		1.02653	0.62966	0.629876		0.26498	0.268975	0.34893		0.129822	0.120295	0.131599		0.00224972	0.00337458	0.00225225		0.00677201	0.00787402	0.00899888
1.14584		0.989796	1.07904	0.782759		0.263529	0.665094	0.366667		0.21521	0.123377	0.00981997		1.01146	0.637128	0.672769		0.950249	0.64623	0.607469		0.271638	0.22237	0.367647		0.120178	0.126199	0.143494		0.00337458	0.00337458	0		0.00677201	0.00787402	0.00787402
1.15278		0.914966	0.972509	0.793103		0.265882	0.709906	0.388095		0.221683	0.12013	0.00981997		0.880061	0.568373	0.713196		0.973466	0.610605	0.66639		0.303595	0.23968	0.351604		0.127596	0.132103	0.144238		0.00224972	0.00112486	0		0.00677201	0.00787402	0.00787402
1.15973		0.942177	1.05842	0.755172		0.265882	0.716981	0.402381		0.231392	0.141234	0.00981997		0.860963	0.57754	0.564455		1.06882	0.647887	0.676349		0.280959	0.24767	0.411765		0.132047	0.121771	0.146468		0	0.00337458	0.00225225		0.00790068	0.0101237	0.00899888
1.16667		0.891156	1.01031	0.744828		0.303529	0.726415	0.42619		0.216828	0.147727	0.0180033		1.01757	0.605042	0.578947		0.956882	0.663629	0.703734		0.287617	0.245007	0.409091		0.136499	0.129151	0.145725		0.00224972	0.00112486	-0.0022523		0.00790068	0.00787402	0.00674916
1.17362		1.14966	0.993127	0.762069		0.310588	0.768868	0.414286		0.21521	0.13961	0.0212766		0.878533	0.535523	0.617086		0.999171	0.683513	0.723651		0.332889	0.256991	0.398396		0.132047	0.126199	0.150186		0.00224972	0.00224972	0.00225225		0.00790068	0.0101237	0.00899888
1.18056		0.979592	1.0756	0.741379		0.317647	0.695755	0.47381		0.220065	0.13474	0.0196399		1.09167	0.483575	0.649886		1.06965	0.671085	0.679668		0.316911	0.256991	0.390374		0.14095	0.132103	0.154647		0.00112486	0.00112486	0.00112613		0.00677201	0.0101237	0.00899888
1.18751		0.938776	1.02062	0.768966		0.341176	0.695755	0.492857		0.231392	0.152597	0.0212766		1.06646	0.638655	0.631579		0.912106	0.667771	0.658091		0.306258	0.280959	0.429144		0.148368	0.133579	0.158364		0.00224972	0.00112486	0.00337838		0.00790068	0.00787402	0.00899888
1.19445		0.935374	0.972509	0.713793		0.298824	0.858491	0.545238		0.262136	0.152597	0.0212766		1.03132	0.554622	0.564455		0.973466	0.707539	0.687967		0.366178	0.279627	0.381016		0.143917	0.135793	0.158364		0.00224972	0.00449944	0		0.00564334	0.00674916	0.00787402
1.2014		0.94898	1.08935	0.758621		0.395294	0.84434	0.457143		0.247573	0.154221	0.0278232		0.929717	0.518717	0.735317		0.968491	0.788732	0.717842		0.34221	0.284953	0.390374		0.147626	0.144649	0.165056		0.00112486	0	0.00225225		0.00677201	0.00899888	0.00787402
1.20834		0.935374	0.979381	0.727586		0.355294	0.804245	0.542857		0.2411	0.157468	0.0278232		0.988541	0.543927	0.62624		1.00332	0.722452	0.716183		0.332889	0.294274	0.40107		0.150593	0.146125	0.160595		0.00112486	0.00337458	0.00112613		0.00902935	0.00787402	0.00787402
1.21528		0.928571	1.10653	0.727586		0.362353	0.853774	0.542857		0.271845	0.165584	0.0294599		1.03209	0.446142	0.652937		0.965174	0.755592	0.726141		0.363515	0.310253	0.425134		0.152077	0.149077	0.172491		0.00112486	0.00112486	-0.0011261		0.00677201	0.00899888	0.00787402
1.22223		0.938776	1.01718	0.724138		0.36	0.851415	0.554762		0.28479	0.163961	0.0409165		0.92437	0.54851	0.572845		0.981758	0.771334	0.720332		0.354194	0.318242	0.451872		0.155045	0.150554	0.178439		0.00224972	0.00112486	0		0.00677201	0.00787402	0.00899888
1.22917		0.931973	1.02749	0.717241		0.385882	0.926887	0.6		0.279935	0.181818	0.0441899		0.997708	0.511077	0.684973		0.968491	0.763877	0.740249		0.424767	0.306258	0.425134		0.168398	0.145387	0.181413		0.00224972	0.00224972	0.00112613		0.00677201	0.00899888	0.00899888
1.23612		0.989796	1.09278	0.731034		0.428235	0.79717	0.585714		0.279935	0.176948	0.0409165		0.935065	0.572193	0.554539		1.04229	0.790389	0.702905		0.394141	0.340879	0.430481		0.158754	0.154244	0.176208		0.00337458	0.00224972	0.00112613		0.00677201	0.00787402	0.00787402
1.24306		0.860544	1.01375	0.717241		0.442353	0.926887	0.552381		0.305825	0.185065	0.0474632		0.989305	0.53094	0.589626		0.964345	0.782933	0.777593		0.394141	0.364847	0.458556		0.170623	0.160886	0.186617		0.00224972	-0.0011249	0.00112613		0.00677201	0.00787402	0.00787402
1.25001		0.979592	0.910653	0.717241		0.458824	0.974057	0.583333		0.291262	0.176948	0.0507365		0.911383	0.561497	0.635393		0.991708	0.729909	0.770124		0.383489	0.360852	0.467914		0.164688	0.163838	0.186617		0.00224972	0.00224972	0		0.00677201	0.00674916	0.00899888
1.25695		0.904762	1.1134	0.713793		0.48	0.917453	0.62381		0.317152	0.188312	0.0556465		0.964095	0.533231	0.604882		0.965174	0.773819	0.821577		0.347537	0.372836	0.458556		0.169139	0.17048	0.173234		0.00337458	0.00112486	0.00112613		0.00902935	0.0101237	0.00899888
1.2639		0.928571	0.969072	0.706897		0.524706	0.912736	0.566667		0.304207	0.202922	0.0556465		0.958747	0.565317	0.560641		0.985075	0.789561	0.753527		0.428762	0.34221	0.486631		0.176558	0.168266	0.189591		0.00337458	-0.0011249	0.00112613		0.00564334	0.00899888	0.00674916
1.27084		0.877551	1.0756	0.710345		0.543529	0.943396	0.669048		0.330097	0.202922	0.0556465		0.998472	0.508785	0.523265		0.982587	0.8343	0.750207		0.39281	0.331558	0.491979		0.175074	0.171218	0.2		0.00112486	0	0.00225225		0.00790068	0.00674916	0.00787402
1.27779		1.04422	1.06873	0.7		0.583529	0.915094	0.690476		0.31877	0.222403	0.0621931		0.962567	0.521772	0.500381		0.993367	0.785418	0.784232		0.406125	0.374168	0.510695		0.186944	0.171956	0.195539		0.00224972	0.00224972	0		0.00677201	0.0101237	0.00787402
1.28473		0.853742	0.938144	0.693103		0.581176	0.910377	0.683333		0.341424	0.201299	0.0654664		1.07487	0.509549	0.568268		0.97927	0.789561	0.824896		0.415446	0.36751	0.497326		0.183234	0.17786	0.211152		0.00224972	0.00224972	-0.0011261		0.00677201	0.00674916	0.00787402
1.29167		0.931973	0.896907	0.627586		0.644706	1.04717	0.635714		0.357605	0.212662	0.0638298		0.987777	0.543163	0.540046		0.970149	0.916321	0.809959		0.45273	0.370173	0.541444		0.188427	0.18524	0.215613		-0.0011249	0.00112486	0		0.00677201	0.00787402	0.00787402
1.29862		0.986395	1.02749	0.689655		0.623529	0.882075	0.661905		0.367314	0.217532	0.0720131		0.993888	0.537815	0.495042		1.03483	0.859155	0.795021		0.42743	0.379494	0.486631		0.191395	0.176384	0.198513		0.00112486	0.00112486	0		0.00564334	0.00674916	0.0056243
1.30556		0.921769	0.996564	0.693103		0.637647	0.995283	0.711905		0.37055	0.227273	0.0687398		0.922842	0.50573	0.49733		0.998342	0.844242	0.80166		0.435419	0.388815	0.558824		0.192136	0.190406	0.214126		0	0	0		0.00677201	0.00674916	0.00787402
1.31251		0.887755	0.896907	0.693103		0.651765	0.929245	0.65		0.357605	0.230519	0.0801964		1.02368	0.515661	0.588101		0.992537	0.8285	0.783402		0.451398	0.41012	0.530749		0.183234	0.189668	0.210409		0.00112486	0.00449944	-0.0011261		0.00790068	0.00787402	0.00674916
1.31945		0.97619	0.917526	0.641379		0.656471	1.01179	0.871429		0.338188	0.24513	0.0785597		0.972498	0.514897	0.539283		0.974295	0.816901	0.871369		0.451398	0.394141	0.61631		0.195846	0.20369	0.222305		0.00112486	0.00112486	-0.0011261		0.00451467	0.00674916	0.0056243
1.3264		0.887755	0.876289	0.606897		0.632941	0.92217	0.719048		0.378641	0.258117	0.0785597		0.931245	0.543163	0.570557		0.942786	0.87821	0.792531		0.439414	0.418109	0.565508		0.188427	0.213284	0.213383		0.00112486	0	0		0.00564334	0.00674916	0.00899888
1.33334		0.877551	1.03436	0.662069		0.632941	0.943396	0.611905		0.373786	0.25	0.0818331		0.854087	0.482811	0.50267		0.996683	0.86744	0.774274		0.490013	0.412783	0.568182		0.208457	0.197786	0.22974		0.00224972	-0.0011249	-0.0022523		0.00677201	0.0056243	0.00787402
1.34029		0.935374	1	0.668966		0.691765	0.910377	0.790476		0.399676	0.25487	0.0818331		0.844156	0.485867	0.595728		0.956882	0.951118	0.844813		0.463382	0.398136	0.597594		0.218101	0.20738	0.222305		0	0	0.00112613		0.00564334	0.00674916	0.00899888
1.34723		0.962585	0.989691	0.710345		0.741176	0.948113	0.878571		0.401294	0.272727	0.091653		0.958747	0.519481	0.627765		1.034	0.888981	0.841494		0.476698	0.432756	0.620321		0.212166	0.204428	0.238662		-0.0011249	0.00112486	0		0.00790068	0.00674916	0.00674916
1.35417		0.846939	1.06186	0.689655		0.870588	1.04481	0.845238		0.393204	0.272727	0.0932897		0.923606	0.493506	0.582761		0.968491	0.890638	0.80249		0.471371	0.426099	0.617647		0.195104	0.217712	0.232714		-0.0011249	0	0.00112613		0.00564334	0.00787402	0.00899888
1.36112		0.860544	1.03093	0.665517		0.781176	0.950472	0.888095		0.440129	0.271104	0.091653		0.906799	0.585943	0.487414		0.930348	0.866611	0.818257		0.478029	0.423435	0.628342		0.211424	0.21845	0.24684		0.00337458	0	0		0.00677201	0.00787402	0.00674916
1.36806		0.901361	1.05155	0.689655		0.684706	0.985849	0.902381		0.430421	0.280844	0.0981997		1.01451	0.521008	0.553013		1.01327	0.912179	0.80083		0.517976	0.443409	0.703209		0.226261	0.230258	0.24461		0.00112486	0	0.00112613		0.00451467	0.0056243	0.00674916
1.37501		0.867347	1.06873	0.675862		0.856471	1.16274	0.811905		0.423948	0.308442	0.0998363		0.91673	0.569137	0.574371		0.955224	0.910522	0.809959		0.537949	0.446072	0.696524		0.232938	0.22214	0.246097		0.00224972	0.00112486	0		0.00451467	0.00899888	0.0056243
1.38195		0.945578	0.989691	0.589655		0.842353	0.988208	0.816667		0.454693	0.282468	0.104746		1.03438	0.467532	0.577422		1.01078	0.909693	0.861411		0.513981	0.454061	0.65107		0.225519	0.219926	0.251301		0	0.00224972	0		0.00451467	0.00899888	0.0056243
1.3889		0.894558	1.00687	0.624138		0.710588	0.959906	0.880952		0.493528	0.297078	0.109656		0.982429	0.517953	0.492754		0.970149	0.874896	0.895436		0.519308	0.51265	0.649733		0.224036	0.216236	0.263197		0	0	-0.0011261		0.00677201	0.00674916	0.0056243
1.39584		0.884354	1	0.631034		0.842353	0.985849	0.878571		0.470874	0.316558	0.10802		0.955691	0.550802	0.479024		0.957711	0.913836	0.810788		0.563249	0.471371	0.724599		0.227003	0.225092	0.250558		-0.0011249	-0.0011249	0		0.00451467	0.0056243	0.00787402
1.40279		0.87415	0.979381	0.572414		0.811765	0.936321	0.864286		0.483819	0.292208	0.116203		0.844156	0.411765	0.491228		0.936153	0.916321	0.836515		0.584554	0.472703	0.739305		0.247033	0.22583	0.263941		0.00224972	0.00112486	0		0.00564334	0.00674916	0.0056243
1.40973		0.846939	1.00687	0.662069		0.858824	0.948113	1.05476		0.496764	0.321429	0.114566		0.942704	0.551566	0.478261		0.961028	0.90058	0.810788		0.591212	0.528628	0.676471		0.248516	0.228782	0.278067		0.00224972	-0.0011249	0		0.00564334	0.00674916	0.00674916
1.41667		0.972789	0.920962	0.589655		0.976471	0.966981	0.759524		0.504854	0.339286	0.126023		0.893812	0.429335	0.503432		0.970149	0.90058	0.828216		0.55526	0.509987	0.727273		0.250742	0.239114	0.270632		0	0.00112486	-0.0022523		0.00677201	0.00787402	0.00787402
1.42362		0.863946	0.955326	0.6		0.950588	0.917453	0.892857		0.496764	0.340909	0.13748		1.04584	0.400306	0.490465		1.00829	1.01657	0.792531		0.59787	0.525965	0.774064		0.245549	0.236162	0.280297		0	-0.0022497	-0.0011261		0.00564334	0.00674916	0.00787402
1.43056		0.891156	0.931271	0.589655		0.910588	0.945755	0.871429		0.553398	0.327922	0.12275		0.908327	0.457601	0.536995		1.06385	0.91715	0.845643		0.58988	0.55526	0.78877		0.252226	0.245018	0.278067		0.00112486	-0.0011249	-0.0022523		0.00451467	0.00674916	0.00674916
1.43751		0.94898	1.13746	0.655172		0.92	0.893868	0.840476		0.535599	0.345779	0.126023		0.823529	0.519481	0.549199		0.963516	0.915493	0.809959		0.679095	0.568575	0.784759		0.25	0.254613	0.290706		0.00112486	-0.0011249	0		0.00677201	0.00787402	0.00787402
1.44445		0.863946	0.993127	0.689655		0.910588	0.90566	0.933333		0.516181	0.350649	0.139116		0.850267	0.468296	0.482838		0.993367	0.942833	0.858921		0.599201	0.664447	0.78877		0.260386	0.259041	0.286989		-0.0011249	0.00112486	0		0.00677201	0.00674916	0.00674916
1.4514		0.860544	0.989691	0.689655		0.908235	0.957547	0.883333		0.553398	0.391234	0.148936		0.964095	0.454545	0.471396		0.944444	0.907208	0.888797		0.6751	0.628495	0.754011		0.264095	0.262731	0.277323		-0.0011249	-0.0011249	-0.0022523		0.00564334	0.00674916	0.00899888
1.45834		0.935374	0.965636	0.606897		0.974118	0.915094	0.985714		0.548544	0.396104	0.150573		0.937357	0.461421	0.485126		0.935323	0.920464	0.836515		0.71771	0.664447	0.84893		0.264095	0.267159	0.289963		0.00112486	-0.0011249	-0.0011261		0.00564334	0.00787402	0.00674916
1.46529		0.911565	0.955326	0.589655		0.924706	0.976415	0.880952		0.590615	0.37987	0.153846		0.940413	0.510313	0.400458		0.92869	0.934548	0.806639		0.733688	0.684421	0.897059		0.261128	0.256089	0.298141		-0.0011249	-0.0011249	-0.0011261		0.00564334	0.00787402	0.00674916
1.47223		0.860544	1.01031	0.562069		0.934118	0.950472	0.840476		0.60356	0.422078	0.1473		0.896104	0.473644	0.449275		0.936153	0.885667	0.814938		0.697736	0.724368	0.799465		0.267804	0.273063	0.29145		0	0	0		0.00677201	0.00674916	0.00674916
1.47917		0.863946	0.972509	0.62069		0.905882	0.992925	0.861905		0.634304	0.396104	0.157119		0.875477	0.475172	0.485889		0.94859	0.906379	0.822407		0.669774	0.647137	0.820856		0.280415	0.288561	0.301859		0	0	0		0.00564334	0.00674916	0.00674916
1.48612		0.840136	0.941581	0.586207		0.971765	0.903302	0.866667		0.595469	0.430195	0.157119		0.886937	0.414057	0.555301		0.92869	0.892295	0.814108		0.716378	0.623169	0.860963		0.26632	0.275277	0.301115		0.00112486	-0.0011249	0		0.00564334	0.00787402	0.00674916
1.49306		0.843537	1.04467	0.565517		0.854118	0.95283	0.964286		0.634304	0.407468	0.163666		0.799847	0.481283	0.465294		0.973466	0.908036	0.812448		0.774967	0.696405	0.902406		0.272997	0.278967	0.307063		0	-0.0011249	-0.0011261		0.00564334	0.00674916	0.0056243
1.50001		0.833333	1.01031	0.582759		0.969412	1.04009	0.85		0.624595	0.456169	0.175123		0.883117	0.441558	0.47521		0.968491	0.905551	0.806639		0.76964	0.758988	0.780749		0.293027	0.294465	0.301115		0	0	-0.0022523		0.00677201	0.00674916	0.0056243
1.50695		0.928571	0.893471	0.589655		0.917647	0.856132	0.840476		0.627832	0.452922	0.171849		0.856379	0.480519	0.485126		0.990879	0.897266	0.760166		0.758988	0.697736	0.826203		0.29451	0.295203	0.329368		0	-0.0011249	0		0.003386	0.0056243	0.00674916
1.5139		0.843537	0.962199	0.572414		0.931765	0.90566	0.707143		0.652104	0.428571	0.181669		0.874714	0.449198	0.547674		0.995025	0.896437	0.827386		0.773635	0.684421	0.895722		0.300445	0.288561	0.329368		0	0.00112486	0.00112613		0.00451467	0.00449944	0.00674916
1.52084		0.894558	1.09278	0.651724		0.929412	0.820755	0.861905		0.666667	0.452922	0.181669		0.863254	0.413293	0.470633		0.995025	0.901408	0.831535		0.770972	0.798935	0.820856		0.311573	0.296679	0.313011		-0.0011249	0	-0.0011261		0.00451467	0.00674916	0.00787402
1.52779		0.887755	0.90378	0.644828		1.01412	0.813679	0.780952		0.665049	0.464286	0.191489		0.938121	0.423988	0.519451		0.956053	0.946976	0.817427		0.810919	0.724368	0.870321		0.307122	0.302583	0.322677		-0.0011249	0.00112486	0.00112613		0.00564334	0.00787402	0.00787402
1.53473		0.877551	1.01718	0.662069		0.938824	0.867925	0.935714		0.635922	0.470779	0.193126		0.897632	0.396486	0.412662		0.97927	0.857498	0.86473		0.82024	0.764314	0.843583		0.302671	0.309963	0.342751		-0.0011249	0	0.00112613		0.00564334	0.00674916	0.00787402
1.54168		0.884354	1.02062	0.62069		0.922353	0.875	0.842857		0.699029	0.477273	0.209493		0.856379	0.440794	0.449275		0.957711	0.888152	0.819917		0.850866	0.747004	0.814171		0.304154	0.305535	0.348699		0	0.00112486	-0.0033784		0.00790068	0.00674916	0.00787402
1.54862		0.942177	0.958763	0.555172		1.00941	0.898585	0.883333		0.736246	0.521104	0.217676		0.818182	0.404125	0.468345		0.927032	0.935377	0.804979		0.832224	0.790945	0.882353		0.318249	0.318081	0.335316		-0.0033746	0	0.00112613		0.00790068	0.00674916	0.00674916
1.55556		0.836735	0.989691	0.565517		0.955294	0.882075	0.811905		0.750809	0.542208	0.216039		0.820474	0.475172	0.418002		0.953566	0.890638	0.836515		0.832224	0.798935	0.881016		0.310089	0.315129	0.343494		0.00112486	-0.0022497	-0.0022523		0.00564334	0.00674916	0.00787402
1.56251		0.884354	1.08935	0.568966		0.995294	0.808962	0.811905		0.747573	0.498377	0.227496		0.856379	0.380443	0.439359		0.909619	0.864126	0.793361		0.877497	0.800266	0.909091		0.310089	0.317343	0.346468		0	0	-0.0022523		0.00564334	0.00674916	0.0056243
1.56945		0.853742	0.917526	0.644828		0.952941	0.816038	0.847619		0.736246	0.535714	0.220949		0.814362	0.388846	0.424867		0.912106	0.901408	0.838174		0.941411	0.797603	0.934492		0.335312	0.320295	0.342751		0.00112486	-0.0011249	0		0.00564334	0.00674916	0.00787402
1.5764		0.918367	0.989691	0.555172		1.00471	0.872642	0.885714		0.760518	0.540584	0.232406		0.92437	0.375095	0.475973		0.972637	0.891466	0.795021		0.852197	0.801598	0.889037		0.328635	0.335055	0.357621		0	-0.0011249	-0.0011261		0.00451467	0.00787402	0.00674916
1.58334		0.880952	0.982818	0.651724		0.927059	0.832547	0.764286		0.796117	0.566558	0.225859		0.853323	0.416348	0.471396		0.946932	0.871582	0.810788		0.873502	0.810919	0.886364		0.328635	0.338007	0.344981		0	-0.0011249	-0.0011261		0.00564334	0.00787402	0.00674916
1.59029		0.897959	0.982818	0.6		0.964706	0.896226	0.833333		0.791262	0.581169	0.253682		0.882353	0.363636	0.455378		0.957711	0.937862	0.861411		0.937417	0.822903	0.826203		0.328635	0.318081	0.359108		-0.0011249	-0.0011249	-0.0011261		0.003386	0.00674916	0.00674916
1.59723		0.836735	0.920962	0.655172		0.967059	0.917453	0.788095		0.838188	0.573052	0.250409		0.832697	0.406417	0.427155		0.93864	0.886495	0.822407		0.904128	0.817577	0.871658		0.337537	0.340959	0.347212		0	-0.0011249	0		0.00564334	0.00674916	0.0056243
1.60418		0.802721	0.945017	0.568966		0.941176	0.891509	0.82381		0.799353	0.581169	0.252046		0.820474	0.365928	0.393593		0.915423	0.880696	0.785062		0.869507	0.796272	0.847594		0.338279	0.338007	0.353903		-0.0011249	0.00112486	-0.0011261		0.00677201	0.00674916	0.00674916
1.61112		0.833333	0.95189	0.558621		0.887059	0.886792	0.866667		0.797735	0.600649	0.271686		0.871658	0.399542	0.418764		0.946932	0.91715	0.80083		0.936085	0.806924	0.86631		0.338279	0.335055	0.356134		-0.0022497	-0.0033746	-0.0022523		0.00451467	0.00787402	0.00674916
1.61806		0.935374	0.938144	0.575862		0.983529	0.879717	0.745238		0.794498	0.581169	0.266776		0.850267	0.367456	0.430969		0.941128	0.896437	0.809129		0.889481	0.864181	0.858289		0.353858	0.346863	0.369517		-0.0011249	-0.0022497	0		0.00451467	0.00674916	0.00787402
1.62501		0.87415	0.917526	0.62069		0.967059	0.908019	0.811905		0.868932	0.680195	0.278232		0.799083	0.383499	0.446224		0.917081	0.874068	0.755187		0.893475	0.916112	0.830214		0.347923	0.344649	0.366543		0	-0.0011249	0		0.00677201	0.0056243	0.00674916
1.63195		0.843537	0.890034	0.596552		0.96	0.78066	0.885714		0.860841	0.613636	0.274959		0.838808	0.394958	0.459191		0.906302	0.859155	0.785062		0.928096	0.869507	0.886364		0.349407	0.352768	0.378439		-0.0033746	-0.0022497	-0.0022523		0.00451467	0.00674916	0.0056243
1.6389		0.877551	1.07904	0.627586		0.934118	0.84434	0.702381		0.813916	0.663961	0.291326		0.857907	0.404125	0.418002		0.91874	0.884838	0.775104		0.878828	0.826897	0.886364		0.331602	0.35941	0.359108		0	0	0		0.00451467	0.00674916	0.00674916
1.64584		0.819728	0.910653	0.668966		0.948235	0.820755	0.838095		0.86246	0.678571	0.288052		0.785332	0.378915	0.410374		0.915423	0.877382	0.746058		0.937417	0.826897	0.846257		0.364243	0.361624	0.379182		-0.0011249	-0.0011249	-0.0011261		0.00564334	0.00787402	0.00787402
1.65279		0.782313	0.883162	0.541379		0.943529	0.820755	0.735714		0.804207	0.667208	0.294599		0.822002	0.399542	0.430206		0.901327	0.856669	0.779253		0.930759	0.893475	0.935829		0.359792	0.368266	0.369517		-0.0011249	-0.0022497	-0.0011261		0.00564334	0.00674916	0.00674916
1.65973		0.816327	0.989691	0.665517		0.976471	0.811321	0.761905		0.791262	0.704545	0.327332		0.890756	0.322383	0.405797		0.95937	0.885667	0.820747		0.890812	0.893475	0.890374		0.369436	0.373432	0.387361		-0.0011249	0	0		0.00451467	0.0056243	0.0056243
1.66668		0.812925	0.975945	0.631034		0.901176	0.882075	0.8		0.734628	0.706169	0.319149		0.863254	0.398014	0.402746		0.897181	0.902237	0.760166		0.882823	0.91478	0.826203		0.356825	0.363838	0.380669		0	-0.0011249	0		0.00677201	0.00787402	0.00899888
1.67362		0.853742	1.03436	0.575862		0.934118	0.841981	0.861905		0.794498	0.722403	0.330606		0.783804	0.370512	0.366895		0.913765	0.840099	0.767635		0.865513	0.945406	0.885027		0.382047	0.378598	0.377695		-0.0011249	0	-0.0011261		0.00564334	0.00674916	0.00674916
1.68056		0.840136	0.893471	0.651724		1.17176	0.841981	0.77619		0.88835	0.730519	0.317512		0.838808	0.391902	0.380625		0.913765	0.853355	0.776763		0.858855	0.86285	0.828877		0.379822	0.38524	0.376952		0	-0.0011249	-0.0033784		0.00677201	0.00787402	0.00674916
1.68751		0.819728	0.972509	0.624138		0.981176	0.839623	0.759524		0.857605	0.73539	0.373159		0.874714	0.399542	0.401983		0.954395	0.86744	0.770954		0.893475	0.864181	0.836898		0.363501	0.369004	0.377695		0	0.00112486	-0.0022523		0.00564334	0.00674916	0.00674916
1.69445		0.802721	0.869416	0.537931		0.943529	0.82783	0.816667		0.872168	0.696429	0.363339		0.820474	0.375859	0.383677		0.922886	0.855012	0.767635		0.866844	0.85486	0.778075		0.358309	0.373432	0.384387		0.00112486	-0.0022497	-0.0022523		0.00564334	0.00674916	0.0056243
1.7014		0.840136	0.914089	0.631034		0.950588	0.816038	0.75		0.88835	0.741883	0.346972		0.805959	0.349121	0.411899		0.927032	0.877382	0.771784		0.861518	0.853529	0.822193		0.371662	0.387454	0.384387		-0.0011249	-0.0033746	-0.0022523		0.00451467	0.00449944	0.0056243
1.70834		0.891156	0.835052	0.575862		1.01412	0.825472	0.797619		0.826861	0.73539	0.358429		0.783804	0.357525	0.350877		0.927032	0.848384	0.780913		0.936085	0.894807	0.847594		0.389466	0.397048	0.391822		0	-0.0011249	-0.0011261		0.00564334	0.00787402	0.00674916
1.71529		0.87415	0.938144	0.582759		0.945882	0.839623	0.811905		0.860841	0.766234	0.384615		0.768526	0.372804	0.366895		0.941128	0.90058	0.761826		0.877497	0.857523	0.886364		0.393917	0.397048	0.412639		0.00112486	-0.0022497	0		0.00451467	0.00674916	0.00674916
1.72223		0.79932	0.920962	0.658621		0.875294	0.771226	0.764286		0.779935	0.76461	0.394435		0.830405	0.371276	0.431731		0.936153	0.84507	0.762656		0.901465	0.904128	0.804813		0.397626	0.408856	0.393309		0	0	-0.0022523		0.00451467	0.00674916	0.0056243
1.72917		0.819728	0.886598	0.610345		0.922353	0.889151	0.716667		0.852751	0.733766	0.410802		0.816654	0.335371	0.383677		0.924544	0.871582	0.752697		0.804261	0.896138	0.86631		0.38724	0.382288	0.403717		-0.0022497	0.00112486	-0.0011261		0.00564334	0.00674916	0.0056243
1.73612		0.826531	0.958763	0.648276		0.896471	0.816038	0.719048		0.860841	0.814935	0.446809		0.774637	0.333079	0.392067		0.916252	0.882353	0.778423		0.876165	0.874834	0.786096		0.390208	0.387454	0.408922		0	-0.0022497	-0.0011261		0.00451467	0.0056243	0.00674916
1.74306		0.785714	0.927835	0.589655		0.903529	0.761792	0.77381		0.860841	0.813312	0.415712		0.810542	0.320092	0.360031		0.904643	0.906379	0.761826		0.860186	0.86285	0.868984		0.392433	0.41476	0.408178		0	-0.0011249	-0.0022523		0.00564334	0.00674916	0.00674916
1.75001		0.751701	0.835052	0.513793		0.943529	0.849057	0.752381		0.828479	0.756494	0.436989		0.824293	0.314744	0.348589		0.913765	0.874896	0.773444		0.87217	0.828229	0.723262		0.405786	0.416974	0.409665		-0.0022497	0	-0.0011261		0.00564334	0.00674916	0.00674916
1.75695		0.802721	0.900344	0.617241		0.924706	0.839623	0.72619		0.849515	0.775974	0.433715		0.806723	0.34301	0.389779		0.916252	0.842585	0.779253		0.838881	0.893475	0.755348		0.410237	0.41107	0.411896		-0.0022497	-0.0022497	-0.0011261		0.003386	0.0056243	0.0056243
1.7639		0.79932	0.945017	0.568966		0.995294	0.808962	0.761905		0.778317	0.844156	0.463175		0.795264	0.318564	0.384439		0.903814	0.851698	0.756846		0.886818	0.841545	0.792781		0.405786	0.405904	0.411152		-0.0011249	-0.0022497	-0.0022523		0.00677201	0.00674916	0.00787402
1.77084		0.816327	0.879725	0.606897		0.962353	0.841981	0.688095		0.855987	0.743506	0.453355		0.785332	0.359817	0.372235		0.901327	0.84507	0.745228		0.890812	0.821571	0.795455		0.406528	0.420664	0.434201		-0.0011249	0.00112486	-0.0022523		0.00564334	0.00674916	0.0056243
1.77779		0.836735	0.893471	0.568966		0.891765	0.891509	0.730952		0.872168	0.787338	0.469722		0.747899	0.391138	0.366133		0.893035	0.843413	0.747718		0.873502	0.876165	0.782086		0.40727	0.41476	0.427509		-0.0011249	-0.0011249	0		0.00564334	0.00674916	0.00674916
1.78473		0.809524	0.848797	0.541379		0.934118	0.808962	0.72619		0.805825	0.873377	0.463175		0.813598	0.329259	0.356979		0.899668	0.853355	0.772614		0.878828	0.833555	0.786096		0.410237	0.419188	0.440892		0.00224972	-0.0022497	-0.0033784		0.00564334	0.00674916	0.00674916
1.79168		0.918367	0.879725	0.517241		0.943529	0.799528	0.788095		0.826861	0.909091	0.459902		0.747899	0.339954	0.354691		0.893035	0.881524	0.736929		0.912117	0.853529	0.808824		0.417656	0.42214	0.431227		-0.0011249	-0.0033746	-0.0022523		0.00564334	0.00787402	0.00674916
1.79862		0.809524	0.938144	0.610345		0.934118	0.82783	0.766667		0.865696	0.845779	0.479542		0.773109	0.348358	0.382151		0.907131	0.870754	0.756846		0.902796	0.873502	0.772727		0.387982	0.42952	0.432714		-0.0011249	-0.0022497	0		0.00790068	0.0056243	0.0056243
1.80556		0.823129	0.90378	0.593103		0.872941	0.806604	0.716667		0.889968	0.831169	0.515548		0.802139	0.327731	0.352403		0.910448	0.85087	0.769295		0.864181	0.860186	0.764706		0.408754	0.42214	0.446097		-0.0022497	0	-0.0033784		0.00564334	0.00674916	0.0056243
1.81251		0.840136	0.872852	0.558621		0.908235	0.742925	0.804762		0.757282	0.842532	0.515548		0.773109	0.3644	0.336384		0.896352	0.868268	0.757676		0.858855	0.817577	0.747326		0.426558	0.428782	0.431227		-0.0011249	-0.0011249	-0.0011261		0.003386	0.00674916	0.0056243
1.81945		0.829932	0.879725	0.52069		0.908235	0.726415	0.764286		0.864078	0.912338	0.528642		0.746371	0.329259	0.363082		0.888889	0.85087	0.754357		0.882823	0.834887	0.800802		0.441395	0.422878	0.433457		0.00112486	-0.0033746	-0.0011261		0.00451467	0.0056243	0.00674916
1.8264		0.79932	0.938144	0.603448		0.887059	0.787736	0.688095		0.81068	0.876623	0.522095		0.730329	0.332315	0.371472		0.882255	0.852527	0.7361		0.908123	0.850866	0.764706		0.421365	0.437638	0.432714		-0.0033746	0	-0.0022523		0.00451467	0.00787402	0.00674916
1.83334		0.782313	0.879725	0.524138		0.929412	0.811321	0.747619		0.852751	0.886364	0.556465		0.789916	0.370512	0.381388		0.89801	0.868268	0.745228		0.884154	0.828229	0.754011		0.426558	0.428782	0.449814		0	-0.0022497	0.00112613		0.00564334	0.00787402	0.00112486
1.84029		0.823129	0.972509	0.506897		0.922353	0.813679	0.678571		0.805825	0.853896	0.520458		0.74026	0.309396	0.3791		0.892206	0.829329	0.743568		0.849534	0.874834	0.770053		0.413205	0.442066	0.443866		0	0	-0.0011261		0.00564334	0.00674916	0.00674916
1.84723		0.836735	0.862543	0.534483		0.981176	0.830189	0.704762		0.781553	0.810065	0.574468		0.716578	0.327731	0.369947		0.894693	0.859983	0.7361		0.874834	0.830892	0.762032		0.440653	0.44797	0.437175		-0.0011249	0.00112486	0		0.00564334	0.00674916	0.00787402
1.85418		0.727891	0.969072	0.610345		0.896471	0.794811	0.735714		0.804207	0.767857	0.574468		0.759358	0.31398	0.344775		0.889718	0.871582	0.756846		0.918775	0.797603	0.834225		0.436202	0.438376	0.475836		0	0.00112486	-0.0011261		0.00564334	0.00674916	0.00674916
1.86112		0.833333	0.917526	0.534483		0.908235	0.773585	0.757143		0.81068	0.824675	0.607201		0.738732	0.278839	0.327994		0.884743	0.880696	0.753527		0.896138	0.832224	0.707219		0.425816	0.456827	0.457249		0	-0.0011249	-0.0022523		0.00564334	0.00449944	0.00674916
1.86806		0.853742	0.900344	0.537931		0.92	0.799528	0.75		0.79288	0.798701	0.599018		0.772345	0.334607	0.374523		0.898839	0.858326	0.738589		0.881491	0.844208	0.737968		0.442136	0.460517	0.458736		-0.0011249	-0.0011249	-0.0033784		0.00564334	0.00674916	0.00674916
1.87501		0.823129	0.896907	0.617241		0.870588	0.804245	0.75		0.778317	0.818182	0.564648		0.78686	0.3178	0.352403		0.915423	0.868268	0.754357		0.861518	0.846871	0.748663		0.456231	0.450923	0.456506		0	-0.0022497	-0.0011261		0.00564334	0.00674916	0.00674916
1.88195		0.857143	0.876289	0.52069		0.922353	0.745283	0.735714		0.742718	0.86039	0.582651		0.784568	0.28877	0.327994		0.869818	0.869097	0.741079		0.816245	0.858855	0.77139		0.438427	0.448708	0.458736		-0.0011249	-0.0033746	-0.0011261		0.00564334	0.00787402	0.00787402
1.8889		0.816327	0.872852	0.527586		0.887059	0.738208	0.752381		0.739482	0.795455	0.667758		0.731856	0.296409	0.363082		0.902156	0.840928	0.736929		0.909454	0.772304	0.713904		0.445104	0.461255	0.460223		0	0	-0.0011261		0.00564334	0.0056243	0.00787402
1.89584		0.77551	0.893471	0.551724		0.981176	0.872642	0.709524		0.642395	0.844156	0.649755		0.780749	0.317036	0.336384		0.902156	0.850041	0.7361		0.846871	0.838881	0.772727		0.442878	0.453137	0.463197		-0.0011249	-0.0011249	-0.0011261		0.00564334	0.00674916	0.00674916
1.90279		0.819728	0.920962	0.631034		0.896471	0.754717	0.67619		0.742718	0.831169	0.659574		0.789152	0.293354	0.312738		0.883914	0.822701	0.741909		0.824234	0.822903	0.723262		0.449555	0.472325	0.46171		0	-0.0011249	-0.0011261		0.00564334	0.0056243	0.00674916
1.90973		0.823129	0.910653	0.596552		0.875294	0.771226	0.659524		0.742718	0.771104	0.643208		0.73644	0.324675	0.324943		0.873134	0.852527	0.714523		0.864181	0.789614	0.751337		0.456973	0.489299	0.466171		-0.0033746	-0.0011249	-0.0033784		0.00677201	0.00787402	0.00674916
1.91668		0.812925	0.920962	0.537931		0.908235	0.785377	0.747619		0.721683	0.862013	0.639935		0.715814	0.308633	0.342487		0.859867	0.835128	0.721162		0.861518	0.797603	0.717914		0.433976	0.467897	0.473606		0	-0.0022497	0		0.00564334	0.00674916	0.00674916
1.92362		0.795918	0.872852	0.658621		0.941176	0.740566	0.695238		0.70712	0.769481	0.690671		0.727273	0.315508	0.344775		0.886401	0.851698	0.73029		0.83755	0.852197	0.745989		0.441395	0.484871	0.472862		-0.0011249	-0.0044994	-0.0011261		0.00564334	0.00674916	0.0056243
1.93056		0.789116	0.920962	0.596552		0.938824	0.695755	0.635714		0.771845	0.813312	0.752864		0.728801	0.291062	0.323417		0.86733	0.852527	0.738589		0.825566	0.826897	0.729947		0.448813	0.479705	0.489219		-0.0011249	-0.0033746	-0.0011261		0.00677201	0.00899888	0.00674916
1.93751		0.823129	0.910653	0.517241		0.865882	0.693396	0.685714		0.755663	0.834416	0.687398		0.713522	0.293354	0.326468		0.892206	0.8285	0.727801		0.856192	0.780293	0.720588		0.467359	0.463469	0.484015		-0.0011249	-0.0022497	-0.0022523		0.003386	0.00787402	0.00787402
1.94445		0.809524	0.862543	0.593103		0.872941	0.738208	0.721429		0.736246	0.836039	0.661211		0.750955	0.327731	0.347826		0.873134	0.851698	0.73444		0.841545	0.808256	0.723262		0.47181	0.469373	0.486989		-0.0022497	-0.0011249	-0.0022523		0.00677201	0.00787402	0.00899888
1.9514		0.806122	0.862543	0.506897		0.887059	0.84434	0.678571		0.747573	0.800325	0.734861		0.711994	0.29259	0.323417		0.897181	0.844242	0.73029		0.804261	0.76964	0.762032		0.477003	0.490037	0.481041		0	-0.0033746	-0.0011261		0.00564334	0.00674916	0.00674916
1.95834		0.795918	0.890034	0.589655		0.882353	0.747642	0.771429		0.687702	0.775974	0.759411		0.725745	0.324675	0.335622		0.872305	0.836785	0.73112		0.920107	0.782956	0.705882		0.468843	0.484133	0.489963		0	-0.0011249	-0.0011261		0.00451467	0.00674916	0.00674916
1.96529		0.819728	0.896907	0.613793		0.849412	0.790094	0.742857		0.686084	0.801948	0.715221		0.699771	0.312452	0.337147		0.890547	0.835957	0.724481		0.836218	0.780293	0.703209		0.488131	0.484133	0.494424		-0.0022497	-0.0022497	0		0.00451467	0.00899888	0.00674916
1.97223		0.772109	0.883162	0.555172		0.851765	0.78066	0.65		0.686084	0.821429	0.716858		0.795264	0.281131	0.309687		0.893035	0.855012	0.738589		0.886818	0.808256	0.71123		0.486647	0.494465	0.485502		-0.0011249	-0.0022497	-0.0022523		0.00677201	0.00787402	0.00787402
1.97918		0.816327	0.879725	0.527586		0.882353	0.752358	0.77619		0.716828	0.711039	0.764321		0.704354	0.291826	0.32418		0.861526	0.805302	0.73278		0.804261	0.762983	0.731283		0.493323	0.514391	0.502602		-0.0022497	-0.0011249	0.00112613		0.00564334	0.00899888	0.0056243
1.98612		0.768707	0.821306	0.548276		0.88	0.669811	0.614286		0.692557	0.787338	0.801964		0.721925	0.278839	0.331045		0.864013	0.830986	0.738589		0.85486	0.838881	0.703209		0.472552	0.504059	0.504833		0	-0.0033746	-0.0022523		0.00451467	0.00674916	0.00787402
1.99307		0.823129	0.862543	0.6		0.910588	0.832547	0.7		0.697411	0.827922	0.806874		0.71505	0.28877	0.335622		0.897181	0.825186	0.711203		0.870839	0.774967	0.668449		0.486647	0.490037	0.505576		-0.0011249	-0.0033746	-0.0045045		0.00451467	0.00787402	0.00787402
2.00001		0.802721	0.896907	0.610345		0.837647	0.757075	0.638095		0.744337	0.758117	0.795417		0.70741	0.297173	0.311213		0.874793	0.843413	0.712033		0.829561	0.793609	0.716578		0.497033	0.488561	0.501859		-0.0022497	-0.0011249	0		0.00451467	0.00674916	0.00787402
2.00695		0.789116	0.883162	0.613793		0.868235	0.707547	0.692857		0.744337	0.810065	0.774141		0.703591	0.289534	0.31045		0.87728	0.814416	0.724481		0.853529	0.801598	0.680481		0.497033	0.508487	0.50632		0	-0.0011249	-0.0011261		0.00564334	0.00787402	0.00787402
2.0139		0.785714	0.893471	0.524138		0.889412	0.733491	0.645238		0.745955	0.779221	0.765957		0.729565	0.266616	0.327994		0.871476	0.816901	0.740249		0.829561	0.790945	0.680481		0.509644	0.508487	0.503346		0	-0.0022497	-0.0011261		0.00677201	0.00899888	0.00674916
2.02084		0.782313	0.907216	0.603448		0.856471	0.764151	0.695238		0.73301	0.715909	0.854337		0.724981	0.293354	0.331808		0.898839	0.816073	0.722822		0.76964	0.715047	0.675134		0.491098	0.516605	0.496654		-0.0022497	-0.0033746	-0.0011261		0.00564334	0.0056243	0.00674916
2.02779		0.904762	0.917526	0.5		0.868235	0.768868	0.77619		0.679612	0.793831	0.839607		0.719633	0.28877	0.308924		0.858209	0.833471	0.717012		0.83755	0.792277	0.715241		0.503709	0.523985	0.52342		0	-0.0022497	0		0.00564334	0.00787402	0.00674916
2.03473		0.782313	0.900344	0.524138		0.870588	0.683962	0.685714		0.708738	0.748377	0.95581		0.716578	0.268144	0.321129		0.87728	0.846727	0.73361		0.790945	0.781625	0.68984		0.522997	0.526937	0.516729		-0.0011249	-0.0022497	0		0.00677201	0.00899888	0.0056243
2.04168		0.833333	0.910653	0.586207		0.844706	0.698113	0.709524		0.721683	0.797078	0.790507		0.691367	0.291826	0.323417		0.876451	0.81773	0.721992		0.817577	0.743009	0.657754		0.501484	0.526937	0.542751		0	0	-0.0011261		0.00564334	0.00674916	0.00787402
2.04862		0.816327	0.900344	0.558621		0.847059	0.801887	0.759524		0.729773	0.732143	0.829787		0.715814	0.280367	0.327994		0.894693	0.823529	0.7361		0.774967	0.81225	0.671123		0.511128	0.523247	0.547212		0.00112486	-0.0022497	-0.0022523		0.00677201	0.00674916	0.00787402
2.05557		0.809524	0.893471	0.524138		0.854118	0.771226	0.661905		0.690939	0.801948	0.855974		0.734912	0.306341	0.330282		0.881426	0.8285	0.73278		0.79494	0.741678	0.631016		0.519288	0.526199	0.541264		-0.0011249	-0.0022497	-0.0022523		0.00564334	0.00787402	0.00674916
2.06251		0.79932	0.865979	0.565517		0.891765	0.792453	0.67619		0.656958	0.771104	0.841244		0.731092	0.262796	0.329519		0.874793	0.830157	0.722822		0.790945	0.704394	0.659091		0.514837	0.537269	0.528625		0.00112486	-0.0044994	-0.0011261		0.00564334	0.00899888	0.00787402
2.06945		0.809524	0.886598	0.510345		0.854118	0.71934	0.707143		0.70712	0.798701	0.841244		0.679144	0.278075	0.318078		0.883085	0.829329	0.713693		0.762983	0.705726	0.701872		0.519288	0.540221	0.539033		0	0.00112486	-0.0033784		0.00677201	0.00899888	0.00787402
2.0764		0.823129	0.879725	0.555172		0.875294	0.705189	0.680952		0.642395	0.717532	0.800327		0.675325	0.273491	0.295195		0.879768	0.827672	0.709544		0.766977	0.754993	0.649733		0.538576	0.534317	0.539777		0	-0.0011249	-0.0011261		0.00451467	0.00674916	0.00787402
2.08334		0.819728	0.914089	0.517241		0.849412	0.691038	0.67619		0.648867	0.686688	0.9018		0.721161	0.283422	0.331808		0.878109	0.830986	0.717842		0.765646	0.700399	0.704545		0.525964	0.535055	0.532342		0.00112486	-0.0011249	-0.0022523		0.00677201	0.00787402	0.00787402
2.09029		0.79932	0.859107	0.513793		0.823529	0.695755	0.616667		0.699029	0.680195	0.808511		0.679144	0.265088	0.315789		0.875622	0.826015	0.717842		0.731025	0.684421	0.653743		0.522255	0.549816	0.556877		0	-0.0033746	0		0.00564334	0.00787402	0.00787402
2.09723		0.816327	0.890034	0.6		0.851765	0.714623	0.659524		0.656958	0.689935	0.800327		0.666921	0.271199	0.303585		0.880597	0.821872	0.717012		0.750999	0.773635	0.647059		0.534125	0.530627	0.533829		-0.0011249	-0.0011249	-0.0011261		0.00677201	0.00899888	0.00787402
2.10418		0.77551	0.910653	0.517241		0.842353	0.738208	0.680952		0.644013	0.766234	0.934534		0.715814	0.271963	0.29672		0.868159	0.815244	0.723651		0.768309	0.699068	0.629679		0.527448	0.560148	0.547955		-0.0011249	-0.0011249	-0.0022523		0.00451467	0.00787402	0.00674916
2.11112		0.785714	0.910653	0.537931		0.861176	0.669811	0.638095		0.642395	0.756494	0.842881		0.694423	0.280367	0.295957		0.879768	0.838442	0.720332		0.781625	0.699068	0.65508		0.525964	0.536531	0.549442		-0.0011249	-0.0011249	-0.0022523		0.00677201	0.00787402	0.00899888
2.11807		0.795918	0.869416	0.517241		0.830588	0.71934	0.554762		0.687702	0.743506	0.869067		0.659282	0.276547	0.299771		0.870647	0.837614	0.707884		0.724368	0.728362	0.645722		0.535608	0.556458	0.54052		-0.0011249	0	-0.0022523		0.00564334	0.00787402	0.0056243
2.12501		0.806122	0.817869	0.489655		0.797647	0.766509	0.638095		0.666667	0.73539	0.831424		0.652406	0.285714	0.283753		0.871476	0.835957	0.684647		0.707057	0.741678	0.653743		0.54822	0.553506	0.556134		0.00112486	-0.0011249	-0.0011261		0.00677201	0.00674916	0.00674916
2.13195		0.826531	0.879725	0.541379		0.837647	0.695755	0.592857		0.656958	0.724026	0.91653		0.656226	0.281895	0.311213		0.872305	0.821872	0.691286		0.75233	0.749667	0.63369		0.545252	0.567528	0.549442		-0.0033746	-0.0022497	-0.0011261		0.00564334	0.00787402	0.0056243
2.1389		0.792517	0.869416	0.575862		0.785882	0.726415	0.580952		0.668285	0.681818	0.87234		0.645531	0.271199	0.293669		0.863184	0.827672	0.706224		0.747004	0.696405	0.614973		0.533383	0.55941	0.55316		0	-0.0011249	0		0.00564334	0.00787402	0.00787402
2.14584		0.812925	0.876289	0.482759		0.861176	0.669811	0.540476		0.726537	0.662338	0.823241		0.638655	0.284186	0.308924		0.864013	0.811102	0.707054		0.750999	0.671105	0.618984		0.543769	0.56679	0.565056		0	-0.0033746	-0.0033784		0.00564334	0.00787402	0.00787402
2.15279		0.765306	0.90378	0.593103		0.825882	0.742925	0.704762		0.647249	0.728896	0.751228		0.663866	0.271199	0.291381		0.864013	0.805302	0.694606		0.715047	0.71771	0.612299		0.53635	0.557934	0.582156		-0.0011249	0.00112486	-0.0011261		0.00677201	0.00899888	0.00787402
2.15973		0.795918	0.910653	0.586207		0.922353	0.683962	0.669048		0.63754	0.751623	0.787234		0.711994	0.271199	0.297483		0.844942	0.810273	0.707054		0.725699	0.725699	0.61631		0.558605	0.561624	0.579926		-0.0022497	0.00112486	-0.0011261		0.00451467	0.00787402	0.00899888
2.16668		0.778912	0.869416	0.572414		0.832941	0.724057	0.678571		0.63754	0.654221	0.828151		0.663866	0.265088	0.309687		0.874793	0.837614	0.686307		0.701731	0.70972	0.661765		0.56454	0.583026	0.573234		0	-0.0033746	-0.0011261		0.00677201	0.00787402	0.00899888
2.17362		0.768707	0.896907	0.575862		0.804706	0.693396	0.65		0.648867	0.772727	0.91162		0.679908	0.271199	0.302822		0.844113	0.8343	0.721162		0.688415	0.719041	0.61631		0.560089	0.579336	0.591822		0.00112486	-0.0011249	-0.0033784		0.00564334	0.00787402	0.00787402
2.18057		0.816327	0.85567	0.57931		0.825882	0.757075	0.583333		0.597087	0.657468	0.849427		0.66081	0.254393	0.277651		0.845771	0.830157	0.706224		0.713715	0.679095	0.637701		0.569733	0.577122	0.579926		0.00112486	0	-0.0033784		0.00564334	0.00787402	0.00899888
2.18751		0.79932	0.883162	0.489655		0.809412	0.712264	0.62619		0.632686	0.636364	0.792144		0.694423	0.260504	0.311976		0.864013	0.820215	0.698755		0.715047	0.711052	0.624332		0.578635	0.599262	0.576952		-0.0011249	-0.0011249	0.00112613		0.00564334	0.00674916	0.00674916
2.19446		0.765306	0.90378	0.493103		0.802353	0.658019	0.642857		0.618123	0.678571	0.813421		0.663102	0.279603	0.316552		0.869818	0.820215	0.696266		0.69241	0.683089	0.621658		0.574184	0.58893	0.600743		0	-0.0033746	-0.0011261		0.00677201	0.00674916	0.00674916
2.2014		0.785714	0.845361	0.555172		0.8	0.676887	0.595238		0.606796	0.733766	0.805237		0.65317	0.268144	0.299771		0.845771	0.823529	0.691286		0.6751	0.6498	0.569519		0.568249	0.602214	0.6		-0.0011249	-0.0022497	-0.0022523		0.00677201	0.00787402	0.00674916
2.20834		0.77551	0.869416	0.503448		0.795294	0.761792	0.614286		0.588997	0.663961	0.829787		0.666921	0.239114	0.311976		0.863184	0.816901	0.698755		0.727031	0.707057	0.601604		0.577151	0.59631	0.593309		-0.0011249	-0.0011249	-0.0011261		0.00564334	0.00787402	0.00674916
2.21529		0.792517	0.841924	0.582759		0.797647	0.676887	0.604762		0.627832	0.685065	0.801964		0.654698	0.279603	0.285278		0.859867	0.812759	0.687137		0.701731	0.629827	0.565508		0.5727	0.605904	0.605204		0.00112486	0	-0.0022523		0.003386	0.00787402	0.00787402
2.22223		0.802721	0.85567	0.565517		0.764706	0.674528	0.583333		0.593851	0.659091	0.788871		0.692131	0.264324	0.290618		0.832504	0.802817	0.707054		0.70972	0.651132	0.609626		0.597181	0.609594	0.60223		-0.0011249	-0.0022497	-0.0045045		0.00564334	0.00674916	0.0056243
2.22918		0.809524	0.859107	0.534483		0.785882	0.683962	0.678571		0.584142	0.743506	0.787234		0.68602	0.25974	0.286804		0.865672	0.81773	0.685477		0.685752	0.668442	0.606952		0.589021	0.602214	0.59777		-0.0011249	-0.0011249	-0.0011261		0.00564334	0.00899888	0.00674916
2.23612		0.829932	0.910653	0.57931		0.755294	0.681604	0.604762		0.582524	0.704545	0.810147		0.669977	0.243697	0.295195		0.864013	0.818558	0.694606		0.701731	0.580559	0.602941		0.580861	0.609594	0.60223		-0.0011249	0	0		0.00451467	0.00787402	0.00674916
2.24307		0.802721	0.828179	0.510345		0.774118	0.686321	0.542857		0.619741	0.663961	0.767594		0.611917	0.239878	0.284516		0.868988	0.813587	0.707054		0.697736	0.625832	0.59893		0.580861	0.61107	0.605204		-0.0011249	0	-0.0011261		0.00677201	0.00787402	0.00787402
2.25001		0.85034	0.85567	0.506897		0.764706	0.747642	0.62381		0.600324	0.678571	0.787234		0.632544	0.275019	0.285278		0.855721	0.787904	0.698755		0.671105	0.645806	0.59492		0.601632	0.61476	0.626766		-0.0011249	0	-0.0022523		0.00677201	0.00674916	0.0056243
2.25696		0.826531	0.883162	0.565517		0.722353	0.700472	0.628571		0.566343	0.711039	0.806874		0.685256	0.255157	0.299771		0.845771	0.805302	0.699585		0.699068	0.656458	0.592246		0.619436	0.617712	0.623792		-0.0011249	-0.0011249	-0.0011261		0.00451467	0.00787402	0.00787402
2.2639		0.806122	0.886598	0.568966		0.776471	0.676887	0.621429		0.653722	0.628247	0.746318		0.624905	0.260504	0.280702		0.837479	0.816901	0.695436		0.641811	0.696405	0.613636		0.603858	0.622878	0.625279		-0.0022497	-0.0044994	-0.0011261		0.00677201	0.00899888	0.00674916
2.27084		0.826531	0.835052	0.548276		0.745882	0.688679	0.604762		0.582524	0.657468	0.847791		0.683728	0.240642	0.302059		0.862355	0.805302	0.689627		0.713715	0.640479	0.592246		0.603858	0.608118	0.628253		0	-0.0022497	-0.0011261		0.00564334	0.00674916	0.00674916
2.27779		0.778912	0.831615	0.555172		0.771765	0.714623	0.647619		0.563107	0.641234	0.783961		0.633308	0.256684	0.282227		0.858209	0.794532	0.707054		0.689747	0.621838	0.585561		0.602374	0.619926	0.617844		-0.0011249	-0.0011249	-0.0022523		0.00451467	0.00674916	0.00674916
2.28473		0.761905	0.756014	0.517241		0.830588	0.726415	0.604762		0.608414	0.647727	0.780687		0.591291	0.247517	0.28299		0.845771	0.785418	0.706224		0.69241	0.639148	0.552139		0.611276	0.630258	0.626022		-0.0011249	-0.0011249	-0.0022523		0.00790068	0.00787402	0.00674916
2.29168		0.812925	0.872852	0.482759		0.745882	0.698113	0.633333		0.574434	0.594156	0.790507		0.660046	0.248281	0.279176		0.863184	0.806131	0.686307		0.725699	0.652463	0.572193		0.595697	0.639852	0.637175		0	-0.0011249	-0.0011261		0.00677201	0.0056243	0.00787402
2.29862		0.806122	0.852234	0.465517		0.778824	0.721698	0.592857		0.621359	0.698052	0.765957		0.692131	0.262032	0.275362		0.85738	0.794532	0.671369		0.676431	0.612517	0.582888		0.621662	0.630996	0.655019		-0.0011249	-0.0033746	-0.0011261		0.00564334	0.00674916	0.00674916
2.30557		0.836735	0.879725	0.496552		0.743529	0.662736	0.533333		0.619741	0.655844	0.693944		0.655462	0.239114	0.303585		0.839967	0.797846	0.695436		0.70972	0.640479	0.574866		0.633531	0.625092	0.652045		0	0	-0.0045045		0.00564334	0.00674916	0.0056243
2.31251		0.806122	0.810997	0.482759		0.802353	0.714623	0.590476		0.566343	0.659091	0.761047		0.633308	0.239114	0.300534		0.853234	0.807788	0.692946		0.679095	0.651132	0.582888		0.625371	0.633948	0.634201		0.00112486	-0.0022497	-0.0022523		0.00677201	0.00674916	0.00449944
2.31946		0.857143	0.886598	0.575862		0.72	0.700472	0.652381		0.580906	0.633117	0.738134		0.638655	0.236822	0.29672		0.851575	0.790389	0.687137		0.6751	0.645806	0.542781		0.614243	0.633948	0.648327		0	0	0		0.00677201	0.00787402	0.00674916
2.3264		0.829932	0.841924	0.568966		0.788235	0.691038	0.578571		0.563107	0.660714	0.777414		0.611917	0.255921	0.276125		0.854892	0.809445	0.693776		0.6498	0.655126	0.530749		0.623887	0.628044	0.660967		-0.0011249	-0.0033746	-0.0022523		0.00677201	0.00787402	0.00674916
2.33335		0.819728	0.841924	0.517241		0.752941	0.620283	0.671429		0.582524	0.628247	0.710311		0.617265	0.23835	0.289092		0.827529	0.803645	0.683817		0.639148	0.600533	0.53877		0.642433	0.64059	0.652045		-0.0011249	-0.0011249	0		0.00451467	0.00787402	0.00674916
2.34029		0.846939	0.835052	0.527586		0.731765	0.648585	0.580952		0.576052	0.582792	0.664484		0.629488	0.250573	0.281465		0.850746	0.787075	0.685477		0.660453	0.577896	0.544118		0.639466	0.641328	0.663941		-0.0022497	-0.0022497	-0.0011261		0.00564334	0.00787402	0.0056243
2.34723		0.826531	0.848797	0.472414		0.795294	0.646226	0.554762		0.600324	0.676948	0.746318		0.626432	0.233766	0.309687		0.849088	0.789561	0.682988		0.661784	0.643142	0.56016		0.642433	0.658303	0.675836		-0.0022497	-0.0022497	-0.0011261		0.00564334	0.00674916	0.00787402
2.35418		0.829932	0.835052	0.531034		0.708235	0.691038	0.62381		0.542071	0.608766	0.733224		0.638655	0.24217	0.286041		0.834992	0.760563	0.673859		0.647137	0.616511	0.546791		0.627596	0.672325	0.653532		0	-0.0011249	-0.0022523		0.00677201	0.00674916	0.00899888
2.36112		0.863946	0.852234	0.541379		0.748235	0.688679	0.616667		0.542071	0.599026	0.731588		0.639419	0.233002	0.294432		0.837479	0.793703	0.681328		0.659121	0.608522	0.528075		0.654303	0.666421	0.66171		-0.0033746	-0.0011249	-0.0011261		0.003386	0.00674916	0.0056243
2.36807		0.795918	0.831615	0.548276		0.752941	0.650943	0.611905		0.592233	0.597403	0.675941		0.686784	0.250573	0.305873		0.832504	0.790389	0.659751		0.672437	0.620506	0.554813		0.648368	0.673801	0.656506		-0.0033746	-0.0011249	-0.0022523		0.00564334	0.00674916	0.0056243
2.37501		0.795918	0.824742	0.555172		0.701176	0.676887	0.638095		0.582524	0.637987	0.685761		0.666157	0.248281	0.270023		0.8466	0.77879	0.682988		0.6498	0.624501	0.552139		0.65727	0.659779	0.672862		0	0	-0.0011261		0.00451467	0.0056243	0.00674916
2.38196		0.819728	0.838488	0.565517		0.783529	0.681604	0.597619		0.527508	0.61526	0.703764		0.665393	0.249045	0.295195		0.843284	0.801988	0.681328		0.652463	0.616511	0.53877		0.654303	0.674539	0.670632		0	-0.0011249	-0.0022523		0.00451467	0.0056243	0.00674916
2.3889		0.826531	0.890034	0.558621		0.672941	0.693396	0.57619		0.550162	0.696429	0.659574		0.605806	0.237586	0.303585		0.848259	0.81773	0.674689		0.683089	0.61518	0.544118		0.663947	0.669373	0.69368		-0.0022497	-0.0011249	-0.0011261		0.00451467	0.00674916	0.00674916
2.39585		0.884354	0.869416	0.510345		0.748235	0.735849	0.635714		0.593851	0.569805	0.639935		0.613445	0.240642	0.276125		0.849917	0.812759	0.660581		0.616511	0.599201	0.580214		0.663205	0.683395	0.704089		-0.0011249	-0.0022497	-0.0011261		0.00564334	0.00899888	0.00674916
2.40279		0.789116	0.817869	0.575862		0.764706	0.653302	0.614286		0.522654	0.662338	0.661211		0.618029	0.248281	0.271548		0.830017	0.789561	0.682988		0.647137	0.592543	0.533422		0.678042	0.700369	0.692193		0	-0.0022497	0		0.00564334	0.00899888	0.00674916
2.40973		0.823129	0.804124	0.544828		0.802353	0.67217	0.530952		0.546926	0.589286	0.723404		0.633308	0.236058	0.275362		0.845771	0.786247	0.677178		0.619174	0.596538	0.52139		0.688427	0.686347	0.698885		0	-0.0022497	-0.0033784		0.00677201	0.00674916	0.00899888
2.41668		0.802721	0.80756	0.534483		0.743529	0.674528	0.611905		0.582524	0.646104	0.716858		0.605042	0.242934	0.292143		0.834163	0.773819	0.662241		0.676431	0.59787	0.561497		0.69362	0.707011	0.712268		-0.0022497	-0.0011249	-0.0033784		0.00564334	0.00674916	0.00899888
2.42362		0.795918	0.841924	0.575862		0.743529	0.676887	0.545238		0.561489	0.691558	0.675941		0.686784	0.253629	0.266972		0.860697	0.782104	0.676349		0.633822	0.640479	0.557487		0.68546	0.715129	0.692937		-0.0011249	-0.0033746	-0.0022523		0.00451467	0.00674916	0.00787402
2.43057		0.87415	0.821306	0.551724		0.736471	0.646226	0.604762		0.558252	0.641234	0.680851		0.624905	0.243697	0.299771		0.861526	0.782104	0.670539		0.644474	0.553928	0.55615		0.684718	0.702583	0.707063		0.00224972	-0.0022497	-0.0011261		0.00564334	0.00787402	0.00674916
2.43751		0.870748	0.886598	0.493103		0.717647	0.705189	0.559524		0.545307	0.63474	0.710311		0.632544	0.233002	0.273074		0.85738	0.812759	0.685477		0.636485	0.605859	0.520053		0.69362	0.712177	0.726394		0	-0.0022497	0		0.00564334	0.00787402	0.00787402
2.44446		0.823129	0.793814	0.52069		0.774118	0.658019	0.654762		0.537217	0.574675	0.626841		0.609626	0.240642	0.295957		0.84743	0.80116	0.686307		0.619174	0.596538	0.53877		0.687685	0.708487	0.727881		-0.0033746	-0.0022497	-0.0022523		0.00790068	0.00674916	0.00674916
2.4514		0.884354	0.790378	0.527586		0.691765	0.688679	0.595238		0.533981	0.569805	0.685761		0.599694	0.251337	0.292906		0.83665	0.783761	0.675519		0.592543	0.55526	0.544118		0.703264	0.720295	0.713011		0	-0.0033746	-0.0022523		0.00677201	0.00674916	0.0056243
2.45835		0.85034	0.793814	0.537931		0.710588	0.660377	0.561905		0.57767	0.599026	0.710311		0.625668	0.243697	0.272311		0.839967	0.796189	0.66722		0.624501	0.575233	0.525401		0.688427	0.724723	0.724164		0	-0.0011249	-0.0011261		0.00677201	0.0056243	0.00787402
2.46529		0.846939	0.776632	0.558621		0.734118	0.70283	0.647619		0.542071	0.637987	0.615385		0.662338	0.229183	0.251716		0.85738	0.773819	0.674689		0.587217	0.585885	0.502674		0.717359	0.721033	0.734572		-0.0044994	-0.0022497	0		0.00564334	0.00899888	0.00674916
2.47224		0.857143	0.814433	0.513793		0.691765	0.660377	0.559524		0.475728	0.571429	0.638298		0.603514	0.23835	0.271548		0.848259	0.787904	0.66888		0.619174	0.585885	0.537433		0.70549	0.721033	0.742751		-0.0022497	-0.0022497	-0.0022523		0.00451467	0.00899888	0.00674916
2.47918		0.846939	0.879725	0.462069		0.724706	0.67217	0.628571		0.519417	0.61526	0.653028		0.605042	0.240642	0.297483		0.832504	0.787075	0.685477		0.576565	0.619174	0.510695		0.697329	0.720295	0.728625		0	-0.0022497	-0.0022523		0.00451467	0.00787402	0.00787402
2.48612		0.938776	0.800687	0.534483		0.708235	0.662736	0.595238		0.524272	0.584416	0.639935		0.671505	0.255921	0.259344		0.841625	0.783761	0.682158		0.593875	0.587217	0.518717		0.724777	0.726199	0.747955		-0.0011249	0.00112486	-0.0022523		0.00451467	0.00787402	0.00787402
2.49307		0.870748	0.821306	0.524138		0.722353	0.667453	0.616667		0.529126	0.550325	0.587561		0.600458	0.245989	0.283753		0.849917	0.769677	0.663071		0.612517	0.596538	0.536096		0.72181	0.737269	0.759851		0	-0.0011249	0.00112613		0.00564334	0.00674916	0.00674916
2.50001		0.846939	0.828179	0.541379		0.675294	0.639151	0.645238		0.556634	0.564935	0.643208		0.623377	0.236822	0.300534		0.844942	0.781276	0.658091		0.600533	0.545939	0.483957		0.709941	0.760148	0.744981		-0.0022497	-0.0022497	-0.0011261		0.00564334	0.00787402	0.00787402
2.50696		0.870748	0.828179	0.47931		0.717647	0.691038	0.62381		0.529126	0.600649	0.620295		0.622613	0.24217	0.26926		0.823383	0.769677	0.662241		0.629827	0.576565	0.487968		0.740356	0.754244	0.759108		-0.0011249	-0.0022497	0.00112613		0.00451467	0.00674916	0.00787402
2.5139		0.884354	0.817869	0.551724		0.764706	0.681604	0.619048		0.5	0.595779	0.597381		0.648587	0.240642	0.267735		0.832504	0.773819	0.659751		0.643142	0.565912	0.530749		0.738131	0.772694	0.751673		-0.0011249	-0.0011249	-0.0011261		0.00790068	0.00787402	0.0056243
2.52085		0.870748	0.886598	0.458621		0.724706	0.686321	0.580952		0.487055	0.587662	0.584288		0.566081	0.243697	0.2746		0.828358	0.773819	0.653942		0.588549	0.584554	0.509358		0.72997	0.771218	0.749442		-0.0011249	-0.0011249	-0.0022523		0.00790068	0.00787402	0.00674916
2.52779		0.836735	0.769759	0.465517		0.731765	0.693396	0.557143		0.493528	0.602273	0.563011		0.603514	0.24217	0.259344		0.8267	0.796189	0.6639		0.592543	0.537949	0.497326		0.732196	0.757934	0.747212		0	-0.0022497	-0.0045045		0.00564334	0.00787402	0.00787402
2.53474		0.863946	0.804124	0.503448		0.743529	0.65566	0.545238		0.524272	0.602273	0.602291		0.605042	0.23453	0.280702		0.844113	0.768848	0.654772		0.603196	0.579228	0.497326		0.735163	0.75203	0.748699		-0.0033746	-0.0022497	-0.0011261		0.00564334	0.00674916	0.00674916
2.54168		0.880952	0.848797	0.441379		0.687059	0.67217	0.595238		0.529126	0.581169	0.592471		0.582124	0.252101	0.273074		0.844113	0.771334	0.659751		0.58988	0.587217	0.524064		0.754451	0.779336	0.775465		0	-0.0022497	-0.0011261		0.00790068	0.00674916	0.00674916
2.54862		0.877551	0.804124	0.555172		0.731765	0.709906	0.647619		0.527508	0.599026	0.613748		0.60275	0.253629	0.271548		0.820066	0.76802	0.648963		0.596538	0.576565	0.497326		0.761128	0.7631	0.7829		0	-0.0022497	-0.0011261		0.00564334	0.00674916	0.00674916
2.55557		0.840136	0.817869	0.455172		0.727059	0.650943	0.614286		0.467638	0.506494	0.631751		0.576776	0.245225	0.265446		0.821725	0.764706	0.6639		0.596538	0.559254	0.505348		0.752226	0.78155	0.771747		-0.0033746	-0.0011249	-0.0011261		0.00451467	0.00674916	0.00674916
2.56251		0.857143	0.797251	0.503448		0.698824	0.714623	0.57381		0.462783	0.519481	0.638298		0.588235	0.247517	0.28299		0.827529	0.78459	0.66556		0.571238	0.565912	0.493316		0.762611	0.757196	0.765799		-0.0022497	-0.0011249	-0.0022523		0.00564334	0.00674916	0.00899888
2.56946		0.857143	0.845361	0.437931		0.682353	0.693396	0.592857		0.529126	0.589286	0.618658		0.569137	0.23835	0.272311		0.841625	0.76222	0.646473		0.576565	0.551265	0.529412		0.751484	0.77048	0.764312		-0.0022497	0	-0.0011261		0.00564334	0.00674916	0.0101237
2.5764		0.857143	0.766323	0.444828		0.712941	0.641509	0.619048		0.501618	0.556818	0.569558		0.587471	0.239878	0.278413		0.81592	0.768848	0.647303		0.571238	0.579228	0.510695		0.765579	0.786716	0.768773		-0.0011249	-0.0011249	-0.0011261		0.00677201	0.00899888	0.00787402
2.58335		0.962585	0.824742	0.52069		0.670588	0.676887	0.604762		0.430421	0.608766	0.572831		0.662338	0.23835	0.273074		0.831675	0.78459	0.635685		0.577896	0.537949	0.489305		0.751484	0.767528	0.794052		-0.0011249	-0.0033746	-0.0045045		0.00451467	0.00674916	0.00899888
2.59029		0.955782	0.828179	0.531034		0.738824	0.700472	0.640476		0.475728	0.529221	0.589198		0.657754	0.233002	0.287567		0.838308	0.761392	0.645643		0.585885	0.576565	0.512032		0.78635	0.780074	0.766543		-0.0011249	-0.0022497	-0.0022523		0.00451467	0.00787402	0.00674916
2.59724		0.843537	0.845361	0.517241		0.734118	0.681604	0.630952		0.495146	0.532468	0.610475		0.617265	0.247517	0.276125		0.812604	0.74565	0.645643		0.581891	0.543276	0.490642		0.765579	0.8	0.795539		-0.0033746	-0.0033746	0		0.00451467	0.00787402	0.00674916
2.60418		0.843537	0.804124	0.510345		0.701176	0.700472	0.628571		0.495146	0.530844	0.584288		0.617265	0.235294	0.272311		0.828358	0.76222	0.655602		0.575233	0.557923	0.489305		0.773739	0.771218	0.789591		-0.0011249	-0.0044994	-0.0022523		0.00564334	0.00787402	0.00674916
2.61113		0.860544	0.773196	0.513793		0.703529	0.707547	0.611905		0.517799	0.551948	0.610475		0.614973	0.24217	0.250953		0.832504	0.759735	0.650622		0.565912	0.539281	0.475936		0.76632	0.82214	0.788104		-0.0011249	-0.0022497	-0.0011261		0.00451467	0.00787402	0.00899888
2.61807		0.891156	0.793814	0.444828		0.738824	0.681604	0.571429		0.496764	0.564935	0.528642		0.613445	0.221543	0.25553		0.796849	0.765534	0.641494		0.576565	0.541944	0.509358		0.789318	0.8	0.8		-0.0011249	-0.0022497	-0.0011261		0.00564334	0.00899888	0.00787402
2.62501		0.92517	0.769759	0.434483		0.712941	0.660377	0.645238		0.488673	0.605519	0.605565		0.580596	0.239878	0.254005		0.827529	0.766363	0.644813		0.54727	0.563249	0.497326		0.768546	0.802952	0.79777		-0.0022497	-0.0022497	-0.0011261		0.00677201	0.00787402	0.00787402
2.63196		0.911565	0.783505	0.506897		0.736471	0.698113	0.595238		0.478964	0.579545	0.541735		0.614209	0.23835	0.254767		0.823383	0.749793	0.653112		0.631158	0.57257	0.529412		0.800445	0.780812	0.807435		-0.0022497	-0.0011249	-0.0022523		0.00677201	0.00787402	0.00674916
2.6389		0.840136	0.783505	0.527586		0.698824	0.700472	0.614286		0.487055	0.587662	0.569558		0.618029	0.23071	0.280702		0.800166	0.760563	0.643154		0.573901	0.541944	0.465241		0.787834	0.80738	0.79777		0	-0.0033746	-0.0045045		0.00564334	0.00674916	0.00674916
2.64585		0.87415	0.769759	0.506897		0.687059	0.639151	0.614286		0.493528	0.522727	0.536825		0.605806	0.236058	0.258581		0.814262	0.748136	0.637344		0.557923	0.537949	0.490642		0.798961	0.78893	0.786617		-0.0011249	-0.0033746	-0.0022523		0.00564334	0.00899888	0.00674916
2.65279		0.911565	0.831615	0.503448		0.717647	0.724057	0.597619		0.496764	0.550325	0.558101		0.574484	0.24217	0.270023		0.819237	0.760563	0.643983		0.580559	0.54727	0.483957		0.808605	0.794096	0.817844		0	0	-0.0022523		0.00451467	0.00787402	0.00674916
2.65974		0.836735	0.762887	0.506897		0.729412	0.731132	0.564286		0.47411	0.571429	0.581015		0.565317	0.228419	0.247902		0.812604	0.761392	0.656432		0.580559	0.524634	0.498663		0.803412	0.808856	0.817844		0	-0.0033746	-0.0033784		0.00564334	0.00674916	0.0056243
2.66668		0.829932	0.742268	0.424138		0.748235	0.683962	0.595238		0.449838	0.566558	0.546645		0.547746	0.233766	0.28833		0.824212	0.759735	0.632365		0.567244	0.525965	0.471925		0.781157	0.830996	0.798513		0	-0.0044994	-0.0033784		0.00564334	0.00787402	0.00787402
2.67363		0.809524	0.783505	0.5		0.724706	0.691038	0.588095		0.475728	0.592532	0.515548		0.599694	0.226127	0.282227		0.825041	0.760563	0.647303		0.568575	0.517976	0.486631		0.791543	0.816236	0.816357		-0.0022497	-0.0022497	-0.0022523		0.00564334	0.00674916	0.0056243
2.68057		0.931973	0.80756	0.455172		0.736471	0.653302	0.564286		0.480583	0.540584	0.538462		0.576776	0.236058	0.266209		0.800166	0.749793	0.653112		0.561917	0.533955	0.491979		0.827893	0.842804	0.827509		-0.0044994	0	-0.0011261		0.00451467	0.00899888	0.00787402
2.68751		0.806122	0.780069	0.517241		0.724706	0.688679	0.633333		0.47411	0.569805	0.607201		0.626432	0.236822	0.270023		0.814262	0.754764	0.634025		0.516644	0.544607	0.437166		0.821217	0.822878	0.822305		-0.0022497	-0.0022497	-0.0022523		0.00677201	0.00674916	0.00787402
2.69446		0.887755	0.769759	0.458621		0.715294	0.724057	0.497619		0.488673	0.525974	0.585925		0.59893	0.223835	0.26087		0.833333	0.752278	0.647303		0.571238	0.524634	0.474599		0.821217	0.830258	0.833457		0	-0.0011249	-0.0011261		0.00564334	0.00674916	0.00674916
2.7014		0.894558	0.804124	0.465517		0.712941	0.707547	0.621429		0.467638	0.555195	0.594108		0.588999	0.220015	0.278413		0.820066	0.769677	0.635685		0.569907	0.52996	0.487968		0.797478	0.81845	0.855762		-0.0022497	-0.0044994	0		0.00564334	0.00787402	0.0056243
2.70835		0.921769	0.800687	0.486207		0.767059	0.721698	0.590476		0.524272	0.506494	0.520458		0.601222	0.23835	0.252479		0.820896	0.758906	0.634855		0.524634	0.494008	0.477273		0.808605	0.851661	0.822305		-0.0033746	-0.0033746	-0.0033784		0.00564334	0.00899888	0.00787402
2.71529		0.887755	0.773196	0.489655		0.715294	0.716981	0.597619		0.482201	0.524351	0.505728		0.658518	0.220779	0.25553		0.825871	0.756421	0.634025		0.55526	0.539281	0.483957		0.86276	0.838376	0.843866		-0.0044994	-0.0022497	-0.0033784		0.00451467	0.00787402	0.00674916
2.72224		0.94898	0.804124	0.489655		0.727059	0.712264	0.595238		0.459547	0.535714	0.484452		0.574484	0.247517	0.259344		0.843284	0.753935	0.632365		0.564581	0.519308	0.469251		0.867211	0.832472	0.837175		-0.0011249	-0.0033746	-0.0033784		0.00564334	0.00787402	0.00674916
2.72918		0.860544	0.749141	0.506897		0.701176	0.648585	0.614286		0.482201	0.547078	0.536825		0.563789	0.223835	0.246377		0.815091	0.743993	0.646473		0.560586	0.524634	0.467914		0.868694	0.837638	0.833457		-0.0022497	-0.0044994	-0.0033784		0.00451467	0.00674916	0.0056243
2.73613		1.0102	0.783505	0.513793		0.717647	0.686321	0.564286		0.5	0.49513	0.517185		0.58136	0.2055	0.25553		0.802653	0.747307	0.630705		0.525965	0.51265	0.518717		0.833086	0.814022	0.82974		-0.0022497	-0.0022497	-0.0033784		0.00564334	0.00674916	0.0056243
2.74307		0.867347	0.786942	0.424138		0.734118	0.707547	0.57619		0.487055	0.519481	0.559738		0.567609	0.222307	0.271548		0.810945	0.758078	0.628216		0.553928	0.523302	0.483957		0.810089	0.859041	0.831227		-0.0011249	-0.0022497	0		0.00564334	0.00674916	0.0056243
2.75001		0.840136	0.749141	0.506897		0.689412	0.695755	0.614286		0.478964	0.483766	0.543372		0.584416	0.222307	0.251716		0.8267	0.748136	0.614108		0.515313	0.503329	0.465241		0.841246	0.864207	0.840149		-0.0033746	-0.0022497	-0.0022523		0.00451467	0.00787402	0.00787402
2.75696		0.867347	0.776632	0.52069		0.736471	0.700472	0.566667		0.462783	0.506494	0.531915		0.539343	0.213904	0.253242		0.825871	0.747307	0.621577		0.54727	0.501997	0.438503		0.823442	0.842804	0.835688		-0.0022497	-0.0044994	-0.0022523		0.00451467	0.00787402	0.00674916
2.7639		0.860544	0.749141	0.503448		0.731765	0.75	0.580952		0.477346	0.537338	0.510638		0.58136	0.223071	0.254005		0.820896	0.75145	0.650622		0.573901	0.491345	0.447861		0.86276	0.8369	0.850558		-0.0011249	0.00112486	-0.0022523		0.00677201	0.00787402	0.00787402
2.77085		0.870748	0.85567	0.47931		0.691765	0.71934	0.611905		0.456311	0.543831	0.495908		0.570665	0.226127	0.248665		0.799337	0.733223	0.622407		0.531292	0.51265	0.475936		0.836053	0.816974	0.84684		-0.0044994	0	-0.0022523		0.00564334	0.00674916	0.0056243
2.77779		0.887755	0.776632	0.524138		0.687059	0.698113	0.583333		0.453074	0.508117	0.459902		0.614973	0.233766	0.257818		0.810116	0.743165	0.631535		0.517976	0.50466	0.498663		0.856083	0.830996	0.849814		-0.0022497	-0.0033746	-0.0011261		0.00677201	0.0056243	0.00787402
2.78474		0.85034	0.762887	0.465517		0.741176	0.693396	0.619048		0.490291	0.498377	0.538462		0.598167	0.213904	0.253242		0.815091	0.748964	0.631535		0.54727	0.507324	0.494652		0.875371	0.839114	0.833457		-0.0011249	-0.0011249	-0.0033784		0.00451467	0.00674916	0.00674916
2.79168		0.908163	0.80756	0.534483		0.757647	0.712264	0.611905		0.466019	0.547078	0.527005		0.592819	0.237586	0.273074		0.822554	0.747307	0.616598		0.521971	0.517976	0.470588		0.846439	0.854613	0.838662		0	-0.0011249	0		0.00451467	0.00674916	0.0056243
2.79863		0.914966	0.793814	0.462069		0.729412	0.658019	0.6		0.498382	0.508117	0.533552		0.592055	0.229947	0.256293		0.824212	0.746479	0.627386		0.520639	0.500666	0.470588		0.865727	0.866421	0.854275		-0.0044994	-0.0033746	-0.0022523		0.00451467	0.00787402	0.00674916
2.80557		0.857143	0.783505	0.524138		0.703529	0.695755	0.604762		0.454693	0.530844	0.536825		0.58136	0.220015	0.257818		0.805141	0.733223	0.629876		0.51265	0.494008	0.427807		0.873887	0.863469	0.881784		-0.0022497	-0.0022497	-0.0022523		0.003386	0.00674916	0.00787402
2.81251		0.884354	0.797251	0.493103		0.734118	0.693396	0.590476		0.487055	0.49513	0.512275		0.61039	0.226891	0.246377		0.804312	0.737365	0.618257		0.508655	0.49534	0.451872		0.874629	0.875277	0.84461		-0.0011249	-0.0011249	-0.0022523		0.00451467	0.0056243	0.0056243
2.81946		0.857143	0.786942	0.468966		0.734118	0.712264	0.635714		0.472492	0.478896	0.484452		0.563025	0.215432	0.245614		0.809287	0.741508	0.632365		0.568575	0.488682	0.450535		0.871662	0.828782	0.865428		-0.0011249	-0.0011249	-0.0011261		0.00677201	0.00674916	0.00674916
2.8264		0.853742	0.738832	0.544828		0.748235	0.693396	0.57381		0.461165	0.48539	0.497545		0.547746	0.226891	0.247902		0.820066	0.775476	0.634025		0.527297	0.520639	0.469251		0.859792	0.866421	0.853532		0	-0.0022497	-0.0022523		0.00451467	0.00787402	0.00674916
2.83335		0.863946	0.790378	0.513793		0.724706	0.691038	0.611905		0.483819	0.48539	0.523732		0.541635	0.236058	0.267735		0.811774	0.735708	0.626556		0.525965	0.527297	0.44385		0.886499	0.872325	0.854275		-0.0033746	-0.0011249	-0.0011261		0.00564334	0.00787402	0.00899888
2.84029		0.843537	0.797251	0.441379		0.72	0.714623	0.604762		0.487055	0.5	0.528642		0.544691	0.220779	0.244088		0.828358	0.753107	0.627386		0.528628	0.521971	0.453209		0.865727	0.892989	0.869888		0	-0.0022497	-0.0022523		0.00677201	0.00787402	0.00674916
2.84724		0.982993	0.745704	0.486207		0.698824	0.70283	0.621429		0.44822	0.491883	0.482815		0.561497	0.229947	0.256293		0.799337	0.744822	0.613278		0.511318	0.527297	0.462567		0.889466	0.816236	0.847584		0	-0.0011249	-0.0022523		0.00451467	0.00674916	0.00674916
2.85418		0.85034	0.793814	0.503448		0.703529	0.738208	0.590476		0.501618	0.49026	0.474632		0.517189	0.225363	0.234935		0.799337	0.742336	0.629876		0.519308	0.508655	0.477273		0.887982	0.836162	0.86171		-0.0022497	0	-0.0022523		0.00564334	0.00787402	0.00674916
2.86113		0.87415	0.766323	0.517241		0.731765	0.731132	0.604762		0.469256	0.501623	0.479542		0.553094	0.233002	0.236461		0.79602	0.743993	0.606639		0.508655	0.524634	0.455882		0.869436	0.853137	0.863197		-0.0033746	-0.0011249	-0.0022523		0.00564334	0.00899888	0.00674916
2.86807		0.853742	0.731959	0.493103		0.731765	0.714623	0.583333		0.415858	0.487013	0.459902		0.60275	0.224599	0.238749		0.840796	0.738194	0.626556		0.503329	0.494008	0.455882		0.881306	0.865683	0.831227		-0.0022497	0.00112486	-0.0022523		0.00564334	0.00787402	0.00674916
2.87502		0.857143	0.786942	0.431034		0.729412	0.71934	0.557143		0.488673	0.482143	0.430442		0.563025	0.214668	0.24714		0.810116	0.744822	0.625726		0.520639	0.503329	0.445187		0.868694	0.84059	0.837918		-0.0033746	-0.0044994	-0.0022523		0.00564334	0.00674916	0.00787402
2.88196		0.863946	0.790378	0.482759		0.722353	0.716981	0.62619		0.457929	0.475649	0.512275		0.622613	0.225363	0.242563		0.782753	0.747307	0.620747		0.501997	0.482024	0.470588		0.87092	0.863469	0.866171		-0.0011249	-0.0022497	-0.0011261		0.00677201	0.00674916	0.00674916
2.8889		0.829932	0.749141	0.475862		0.722353	0.716981	0.640476		0.443366	0.480519	0.494272		0.569901	0.218487	0.252479		0.777778	0.736537	0.615768		0.49534	0.498003	0.453209		0.851632	0.846494	0.860223		-0.0011249	-0.0022497	-0.0022523		0.00790068	0.00787402	0.00787402
2.89585		0.846939	0.810997	0.524138		0.72	0.712264	0.578571		0.470874	0.464286	0.490998		0.561497	0.226127	0.258581		0.79602	0.731566	0.619087		0.500666	0.49534	0.477273		0.884273	0.861255	0.849814		-0.0011249	-0.0022497	0		0.00451467	0.00787402	0.00787402
2.90279		0.857143	0.694158	0.496552		0.738824	0.707547	0.621429		0.453074	0.498377	0.499182		0.542399	0.215432	0.237223		0.825041	0.752278	0.619087		0.509987	0.516644	0.459893		0.898368	0.856089	0.832714		-0.0022497	-0.0022497	-0.0011261		0.00564334	0.0056243	0.0056243
2.90974		0.894558	0.776632	0.5		0.734118	0.759434	0.645238		0.440129	0.503247	0.487725		0.559969	0.208556	0.254005		0.813433	0.734051	0.634025		0.488682	0.491345	0.474599		0.867211	0.853875	0.855762		-0.0022497	0	-0.0022523		0.003386	0.00899888	0.00787402
2.91668		0.829932	0.745704	0.493103		0.705882	0.716981	0.635714		0.482201	0.508117	0.466448		0.546982	0.220779	0.224256		0.811774	0.726595	0.609959		0.508655	0.505992	0.46123		0.91543	0.876015	0.852788		-0.0011249	-0.0022497	-0.0033784		0.00677201	0.00787402	0.00674916
2.92363		0.823129	0.752577	0.534483		0.738824	0.71934	0.585714		0.466019	0.48539	0.448445		0.560733	0.214668	0.262395		0.805141	0.71831	0.588382		0.499334	0.498003	0.469251		0.860534	0.857565	0.853532		-0.0033746	-0.0022497	-0.0022523		0.00790068	0.00899888	0.00787402
2.93057		0.840136	0.721649	0.472414		0.715294	0.757075	0.628571		0.449838	0.454545	0.451718		0.537051	0.221543	0.2418		0.783582	0.727423	0.60249		0.492676	0.486019	0.425134		0.870178	0.871587	0.838662		-0.0022497	-0.0022497	-0.0033784		0.00677201	0.00674916	0.00787402
2.93752		0.982993	0.745704	0.413793		0.727059	0.792453	0.614286		0.440129	0.521104	0.500818		0.536287	0.215432	0.254767		0.789386	0.724109	0.59668		0.49534	0.466045	0.447861		0.890208	0.853137	0.848327		-0.0022497	-0.0033746	-0.0022523		0.00564334	0.00674916	0.00674916
2.94446		0.877551	0.786942	0.417241		0.738824	0.754717	0.597619		0.470874	0.487013	0.463175		0.556914	0.220015	0.22807		0.77529	0.740679	0.633195		0.475366	0.492676	0.471925		0.875371	0.848708	0.86171		-0.0011249	-0.0022497	-0.0022523		0.00564334	0.00787402	0.0056243
2.9514		0.853742	0.783505	0.489655		0.731765	0.695755	0.554762		0.467638	0.461039	0.512275		0.541635	0.218487	0.239512		0.789386	0.725766	0.6		0.472703	0.486019	0.441176		0.872404	0.83321	0.84461		-0.0044994	-0.0011249	-0.0033784		0.00677201	0.00674916	0.00674916
2.95835		0.853742	0.738832	0.413793		0.722353	0.726415	0.590476		0.428803	0.470779	0.487725		0.541635	0.21696	0.261632		0.793532	0.735708	0.604979		0.501997	0.488682	0.430481		0.87908	0.853875	0.865428		-0.0022497	-0.0022497	-0.0022523		0.00564334	0.00674916	0.00674916
2.96529		0.857143	0.742268	0.510345		0.722353	0.731132	0.604762		0.477346	0.448052	0.446809		0.539343	0.212376	0.234172		0.800166	0.73488	0.593361		0.499334	0.464714	0.40508		0.879822	0.876753	0.871375		-0.0033746	-0.0022497	-0.0033784		0.00790068	0.00674916	0.00674916
2.97224		0.921769	0.766323	0.5		0.729412	0.747642	0.628571		0.47411	0.436688	0.454992		0.524064	0.222307	0.22807		0.787728	0.723281	0.605809		0.509987	0.472703	0.451872		0.933234	0.850185	0.84461		-0.0022497	0	-0.0033784		0.00451467	0.0056243	0.00674916
2.97918		0.931973	0.714777	0.406897		0.738824	0.724057	0.621429		0.483819	0.464286	0.448445		0.524828	0.200153	0.246377		0.795191	0.732394	0.604979		0.45273	0.482024	0.457219		0.853116	0.830258	0.834201		-0.0033746	-0.0044994	-0.0033784		0.00564334	0.00787402	0.00674916
2.98613		0.802721	0.718213	0.493103		0.687059	0.766509	0.62381		0.443366	0.475649	0.461538		0.526356	0.214668	0.231884		0.772803	0.719138	0.6		0.462051	0.484687	0.434492		0.891691	0.84059	0.874349		-0.0022497	-0.0044994	-0.0022523		0.00564334	0.00674916	0.00674916
2.99307		0.816327	0.735395	0.458621		0.717647	0.70283	0.566667		0.444984	0.465909	0.504092		0.527884	0.208556	0.242563		0.814262	0.727423	0.59668		0.482024	0.488682	0.419786		0.894659	0.84797	0.866171		-0.0033746	-0.0022497	-0.0022523		0.00564334	0.00787402	0.0056243
3.00002		0.894558	0.762887	0.489655		0.724706	0.71934	0.592857		0.464401	0.444805	0.415712		0.60275	0.212376	0.242563		0.789386	0.736537	0.59751		0.498003	0.491345	0.465241		0.889466	0.854613	0.857249		-0.0033746	-0.0022497	-0.0045045		0.00677201	0.0056243	0.00674916
3.00696		0.955782	0.707904	0.482759		0.727059	0.676887	0.630952		0.459547	0.498377	0.422259		0.542399	0.211612	0.232647		0.800995	0.719138	0.6		0.482024	0.454061	0.410428		0.916172	0.820664	0.846097		-0.0022497	-0.0011249	-0.0022523		0.00564334	0.00787402	0.00787402
3.0139		0.857143	0.718213	0.465517		0.731765	0.716981	0.602381		0.453074	0.461039	0.446809		0.535523	0.212376	0.225782		0.803483	0.731566	0.589212		0.472703	0.476698	0.442513		0.882789	0.849446	0.837918		-0.0033746	-0.0033746	-0.0022523		0.00677201	0.00787402	0.00674916
3.02085		0.938776	0.749141	0.475862		0.715294	0.761792	0.545238		0.475728	0.451299	0.456628		0.549274	0.210848	0.241037		0.789386	0.713339	0.589212		0.486019	0.466045	0.427807		0.894659	0.861255	0.846097		-0.0011249	-0.0033746	-0.0011261		0.00451467	0.0056243	0.00787402
3.02779		0.840136	0.71134	0.475862		0.710588	0.771226	0.616667		0.483819	0.428571	0.461538		0.547746	0.218487	0.230358		0.800166	0.735708	0.585062		0.474035	0.475366	0.441176		0.908754	0.850185	0.834201		-0.0022497	-0.0022497	-0.0022523		0.00451467	0.00787402	0.00787402
3.03474		0.853742	0.707904	0.472414		0.708235	0.778302	0.592857		0.480583	0.503247	0.445172		0.521772	0.20932	0.237986		0.799337	0.719967	0.59834		0.460719	0.472703	0.437166		0.902077	0.876015	0.854275		-0.0022497	-0.0022497	-0.0033784		0.003386	0.00674916	0.00674916
3.04168		0.87415	0.773196	0.465517		0.696471	0.75	0.602381		0.438511	0.441558	0.432079		0.528648	0.210848	0.221205		0.789386	0.720795	0.595021		0.439414	0.491345	0.453209		0.889466	0.849446	0.831227		-0.0022497	-0.0044994	-0.0022523		0.00564334	0.00787402	0.00787402
3.04863		0.833333	0.718213	0.482759		0.694118	0.735849	0.552381		0.441748	0.475649	0.484452		0.544691	0.223835	0.226545		0.790216	0.708368	0.588382		0.478029	0.491345	0.442513		0.854599	0.851661	0.863941		-0.0044994	-0.0033746	-0.0033784		0.00451467	0.00674916	0.00674916
3.05557		0.836735	0.704467	0.403448		0.689412	0.766509	0.585714		0.466019	0.480519	0.464812		0.512605	0.218487	0.221968		0.779436	0.708368	0.580083		0.446072	0.478029	0.431818		0.882789	0.853137	0.855019		-0.0011249	-0.0033746	-0.0033784		0.00564334	0.00787402	0.00674916
3.06252		0.79932	0.773196	0.47931		0.710588	0.783019	0.609524		0.423948	0.417208	0.451718		0.559969	0.214668	0.237223		0.791045	0.727423	0.595851		0.484687	0.476698	0.449198		0.892433	0.857565	0.828996		-0.0022497	-0.0022497	-0.0022523		0.00564334	0.00899888	0.00674916
3.06946		0.823129	0.735395	0.496552		0.703529	0.740566	0.542857		0.456311	0.446429	0.479542		0.545455	0.194805	0.244088		0.800166	0.72908	0.576763		0.454061	0.446072	0.429144		0.882789	0.828782	0.84461		-0.0033746	-0.0022497	-0.0022523		0.00451467	0.00787402	0.00787402
3.07641		0.829932	0.756014	0.444828		0.750588	0.754717	0.561905		0.451456	0.480519	0.453355		0.529412	0.210084	0.250191		0.770315	0.729909	0.585892		0.464714	0.475366	0.475936		0.873145	0.865683	0.828253		-0.0011249	-0.0033746	-0.0033784		0.00564334	0.00787402	0.00899888
3.08335		0.812925	0.749141	0.406897		0.701176	0.799528	0.607143		0.383495	0.404221	0.432079		0.510313	0.200917	0.217391		0.772803	0.724109	0.588382		0.462051	0.455393	0.449198		0.891691	0.836162	0.833457		-0.0033746	-0.0011249	-0.0022523		0.00451467	0.00787402	0.00674916
3.09029		0.860544	0.75945	0.458621		0.724706	0.757075	0.619048		0.451456	0.441558	0.454992		0.54851	0.218487	0.229596		0.774461	0.710853	0.578423		0.454061	0.482024	0.441176		0.850148	0.828782	0.852045		-0.0022497	-0.0022497	-0.0045045		0.00564334	0.00787402	0.00787402
3.09724		0.928571	0.721649	0.437931		0.698824	0.764151	0.616667		0.477346	0.454545	0.422259		0.485867	0.213904	0.230358		0.791874	0.72908	0.594191		0.447403	0.494008	0.430481		0.892433	0.861255	0.863941		0.00112486	-0.0033746	-0.0011261		0.00564334	0.00674916	0.00787402
3.10418		0.884354	0.718213	0.462069		0.724706	0.766509	0.6		0.464401	0.459416	0.476268		0.528648	0.213904	0.234172		0.795191	0.727423	0.584232		0.443409	0.490013	0.431818		0.892433	0.843542	0.840149		-0.0022497	-0.0044994	-0.0022523		0.00451467	0.00787402	0.00787402
3.11113		0.836735	0.738832	0.482759		0.705882	0.768868	0.611905		0.420712	0.452922	0.418985		0.524828	0.200153	0.23341		0.781095	0.730737	0.6		0.474035	0.479361	0.445187		0.888724	0.881181	0.836431		-0.0011249	-0.0033746	-0.0011261		0.00564334	0.00674916	0.00674916
3.11807		0.938776	0.762887	0.458621		0.694118	0.735849	0.62619		0.441748	0.487013	0.412439		0.563025	0.200917	0.239512		0.768657	0.714996	0.579253		0.459387	0.458056	0.414438		0.875371	0.887085	0.847584		0	-0.0033746	-0.0022523		0.00451467	0.00787402	0.00899888
3.12502		0.833333	0.714777	0.451724		0.712941	0.724057	0.585714		0.444984	0.478896	0.425532		0.53094	0.218487	0.21968		0.762852	0.714996	0.573444		0.462051	0.456724	0.423797		0.876855	0.837638	0.851301		-0.0033746	-0.0011249	-0.0022523		0.00564334	0.00674916	0.00674916
3.13196		0.819728	0.742268	0.482759		0.724706	0.778302	0.628571		0.419094	0.446429	0.433715		0.532468	0.215432	0.225782		0.774461	0.719138	0.576763		0.466045	0.467377	0.442513		0.901335	0.853137	0.851301		-0.0033746	-0.0033746	-0.0033784		0.00564334	0.00674916	0.00674916
3.13891		0.887755	0.670103	0.448276		0.710588	0.752358	0.628571		0.462783	0.412338	0.476268		0.517189	0.199389	0.222731		0.778607	0.71251	0.581743		0.446072	0.467377	0.435829		0.899852	0.851661	0.843866		-0.0033746	-0.0044994	-0.0045045		0.00564334	0.00899888	0.00674916
3.14585		0.853742	0.71134	0.396552		0.736471	0.721698	0.62619		0.456311	0.482143	0.477905		0.536287	0.187166	0.21968		0.776949	0.720795	0.590871		0.42743	0.454061	0.409091		0.888724	0.857565	0.84684		0	-0.0033746	0		0.00677201	0.00787402	0.00674916
3.15279		0.85034	0.687285	0.396552		0.743529	0.773585	0.633333		0.453074	0.443182	0.427169		0.480519	0.21314	0.251716		0.757877	0.711682	0.579253		0.475366	0.467377	0.453209		0.909496	0.857565	0.849071		0.00112486	-0.0033746	-0.0022523		0.00564334	0.00899888	0.00787402
3.15974		0.816327	0.707904	0.468966		0.715294	0.804245	0.585714		0.470874	0.439935	0.423895		0.530176	0.193277	0.247902		0.789386	0.720795	0.578423		0.486019	0.435419	0.434492		0.894659	0.865683	0.820818		-0.0011249	-0.0022497	-0.0011261		0.00677201	0.00787402	0.00787402
3.16668		0.846939	0.704467	0.486207		0.745882	0.799528	0.592857		0.466019	0.456169	0.474632		0.518717	0.206264	0.232647		0.787728	0.711682	0.591701		0.480692	0.440746	0.413102		0.880564	0.867159	0.839405		-0.0011249	-0.0033746	-0.0022523		0.00564334	0.00674916	0.00787402
3.17363		0.908163	0.725086	0.47931		0.738824	0.766509	0.597619		0.435275	0.477273	0.445172		0.538579	0.186402	0.212052		0.770315	0.703397	0.560166		0.479361	0.462051	0.447861		0.886499	0.861993	0.838662		-0.0056243	-0.0044994	-0.0022523		0.00451467	0.00899888	0.00674916
3.18057		0.867347	0.694158	0.475862		0.736471	0.804245	0.619048		0.457929	0.439935	0.418985		0.539343	0.195569	0.22807		0.766998	0.700083	0.576763		0.476698	0.458056	0.419786		0.87908	0.834686	0.837918		-0.0011249	-0.0022497	0		0.00451467	0.00787402	0.0056243
3.18752		0.833333	0.725086	0.424138		0.738824	0.792453	0.62381		0.461165	0.475649	0.456628		0.508785	0.20932	0.209001		0.784411	0.706711	0.585892		0.459387	0.438083	0.413102		0.87908	0.858303	0.843866		-0.0022497	-0.0022497	-0.0033784		0.00451467	0.00674916	0.00674916
3.19446		0.853742	0.725086	0.444828		0.769412	0.773585	0.611905		0.430421	0.465909	0.440262		0.576012	0.212376	0.236461		0.75539	0.703397	0.570954		0.442077	0.460719	0.427807		0.880564	0.858303	0.863197		-0.0044994	-0.0033746	-0.0022523		0.00451467	0.00787402	0.00787402
3.20141		0.846939	0.694158	0.437931		0.722353	0.738208	0.630952		0.438511	0.475649	0.415712		0.547746	0.213904	0.212815		0.781095	0.705882	0.570124		0.467377	0.456724	0.445187		0.881306	0.855351	0.849071		-0.0022497	-0.0044994	-0.0033784		0.00451467	0.00787402	0.0056243
3.20835		0.928571	0.683849	0.434483		0.741176	0.785377	0.638095		0.444984	0.449675	0.409165		0.499618	0.200917	0.243326		0.766169	0.711682	0.578423		0.460719	0.438083	0.411765		0.858309	0.867897	0.826022		-0.0011249	-0.0044994	-0.0045045		0.00564334	0.00787402	0.00674916
3.21529		0.846939	0.71134	0.462069		0.741176	0.754717	0.540476		0.438511	0.49026	0.425532		0.569137	0.202445	0.225019		0.771973	0.709196	0.580913		0.463382	0.466045	0.407754		0.889466	0.849446	0.841636		-0.0022497	-0.0033746	-0.0022523		0.00564334	0.0056243	0.00899888
3.22224		0.809524	0.676976	0.434483		0.750588	0.778302	0.614286		0.475728	0.444805	0.412439		0.49427	0.200917	0.223494		0.770315	0.705882	0.565975		0.426099	0.460719	0.399733		0.854599	0.858303	0.84461		-0.0033746	-0.0033746	-0.0033784		0.00677201	0.00787402	0.00787402
3.22918		0.860544	0.725086	0.462069		0.736471	0.764151	0.628571		0.459547	0.452922	0.425532		0.526356	0.21314	0.221205		0.78524	0.692626	0.580083		0.459387	0.440746	0.431818		0.902077	0.845018	0.827509		-0.0011249	-0.0011249	-0.0011261		0.00564334	0.00787402	0.00674916
3.23613		0.857143	0.707904	0.475862		0.705882	0.78066	0.583333		0.44822	0.474026	0.459902		0.50191	0.191749	0.22807		0.76534	0.700083	0.575104		0.434088	0.483356	0.411765		0.88724	0.848708	0.83197		-0.0033746	-0.0033746	-0.0033784		0.00677201	0.00787402	0.00674916
3.24307		0.853742	0.773196	0.458621		0.705882	0.853774	0.590476		0.430421	0.459416	0.441899		0.502674	0.196333	0.213577		0.761194	0.724109	0.574274		0.431425	0.455393	0.418449		0.864243	0.869373	0.820074		-0.0033746	-0.0044994	-0.0022523		0.00564334	0.0056243	0.00674916
3.25002		0.85034	0.738832	0.496552		0.712941	0.752358	0.585714		0.433657	0.439935	0.433715		0.501146	0.183346	0.221205		0.757877	0.687655	0.573444		0.45273	0.455393	0.395722		0.880564	0.866421	0.826766		-0.0011249	-0.0011249	-0.0022523		0.003386	0.00787402	0.00899888
3.25696		0.85034	0.728522	0.437931		0.701176	0.808962	0.619048		0.44822	0.451299	0.397709		0.49427	0.187166	0.220442		0.781095	0.698426	0.575104		0.442077	0.467377	0.409091		0.888724	0.857565	0.828996		-0.0022497	-0.0022497	-0.0022523		0.00451467	0.00787402	0.00674916
3.26391		0.863946	0.694158	0.465517		0.698824	0.804245	0.62381		0.444984	0.454545	0.450082		0.509549	0.203209	0.225782		0.758706	0.703397	0.567635		0.45273	0.454061	0.389037		0.881306	0.864207	0.826022		-0.0011249	-0.0033746	-0.0033784		0.00677201	0.00674916	0.00674916
3.27085		0.823129	0.728522	0.448276		0.743529	0.808962	0.528571		0.425566	0.439935	0.445172		0.527884	0.195569	0.21434		0.767828	0.696769	0.568465		0.420772	0.423435	0.427807		0.869436	0.864945	0.807435		-0.0011249	-0.0044994	-0.0033784		0.00451467	0.00674916	0.00449944
3.27779		0.870748	0.683849	0.455172		0.72	0.801887	0.597619		0.451456	0.457792	0.425532		0.521008	0.215432	0.209764		0.768657	0.688484	0.579253		0.44474	0.431425	0.425134		0.880564	0.856827	0.826022		-0.0011249	-0.0011249	-0.0033784		0.00677201	0.00787402	0.00787402
3.28474		0.853742	0.649485	0.437931		0.743529	0.787736	0.580952		0.475728	0.488636	0.423895		0.574484	0.202445	0.23341		0.759536	0.707539	0.567635		0.463382	0.454061	0.395722		0.89095	0.838376	0.824535		-0.0022497	-0.0033746	-0.0022523		0.00564334	0.00674916	0.00787402
3.29168		0.911565	0.738832	0.403448		0.750588	0.794811	0.528571		0.454693	0.459416	0.422259		0.537815	0.207028	0.239512		0.772803	0.699254	0.565145		0.428762	0.436751	0.387701		0.873887	0.862731	0.831227		-0.0022497	-0.0033746	-0.0045045		0.00564334	0.00674916	0.0056243
3.29863		0.857143	0.728522	0.455172		0.717647	0.731132	0.616667		0.441748	0.448052	0.415712		0.592819	0.197861	0.232647		0.758706	0.706711	0.570124		0.440746	0.456724	0.390374		0.900593	0.864945	0.813383		-0.0022497	-0.0022497	-0.0033784		0.00564334	0.0056243	0.00787402
3.30557		0.853742	0.697595	0.441379		0.757647	0.851415	0.490476		0.47411	0.425325	0.441899		0.579832	0.199389	0.232647		0.788557	0.675228	0.572614		0.448735	0.446072	0.398396		0.877596	0.861255	0.819331		-0.0011249	-0.0022497	-0.0011261		0.00451467	0.00674916	0.00787402
3.31252		0.959184	0.742268	0.434483		0.724706	0.830189	0.561905		0.456311	0.475649	0.417349		0.579068	0.218487	0.232647		0.776949	0.685998	0.560166		0.451398	0.426099	0.397059		0.877596	0.849446	0.820818		-0.0022497	-0.0033746	-0.0022523		0.003386	0.00674916	0.00674916
3.31946		0.826531	0.738832	0.448276		0.731765	0.858491	0.630952		0.478964	0.436688	0.432079		0.594347	0.197097	0.221205		0.758706	0.698426	0.551867		0.44474	0.474035	0.42246		0.885757	0.873801	0.823792		-0.0011249	0	-0.0011261		0.00564334	0.00674916	0.00787402
3.32641		0.812925	0.718213	0.389655		0.750588	0.792453	0.52619		0.459547	0.448052	0.420622		0.586707	0.203209	0.225782		0.776949	0.703397	0.575934		0.446072	0.44474	0.406417		0.867953	0.842066	0.821561		-0.0044994	-0.0044994	-0.0056306		0.00564334	0.0056243	0.0056243
3.33335		0.901361	0.731959	0.458621		0.727059	0.841981	0.614286		0.469256	0.488636	0.420622		0.566081	0.197097	0.224256		0.761194	0.69594	0.568465		0.458056	0.448735	0.417112		0.866469	0.839852	0.796283		0	-0.0011249	-0.0033784		0.00564334	0.00787402	0.00674916
3.3403		0.816327	0.731959	0.451724		0.752941	0.785377	0.609524		0.459547	0.491883	0.441899		0.596639	0.200153	0.241037		0.745439	0.676885	0.547718		0.430093	0.423435	0.406417		0.860534	0.831734	0.815613		-0.0033746	-0.0022497	-0.0022523		0.00451467	0.00674916	0.00674916
3.34724		0.795918	0.694158	0.475862		0.708235	0.790094	0.6		0.466019	0.501623	0.450082		0.561497	0.200153	0.230358		0.769486	0.695112	0.556017		0.44474	0.408788	0.421123		0.872404	0.850185	0.812639		-0.0044994	-0.0044994	-0.0022523		0.00677201	0.00787402	0.00674916
3.35418		0.965986	0.745704	0.417241		0.731765	0.808962	0.607143		0.446602	0.423701	0.438625		0.563025	0.20932	0.228833		0.757877	0.702568	0.560166		0.430093	0.442077	0.40107		0.836795	0.852399	0.818587		-0.0022497	-0.0044994	-0.0045045		0.00451467	0.00674916	0.0056243
3.36113		0.894558	0.714777	0.472414		0.734118	0.877358	0.642857		0.451456	0.469156	0.432079		0.540107	0.207028	0.251716		0.75539	0.689312	0.554357		0.431425	0.414115	0.434492		0.873145	0.843542	0.810409		-0.0022497	-0.0044994	-0.0033784		0.00564334	0.00787402	0.00674916
3.36807		0.894558	0.690722	0.437931		0.712941	0.792453	0.559524		0.459547	0.496753	0.412439		0.563025	0.211612	0.23341		0.75539	0.681856	0.551037		0.44474	0.411451	0.415775		0.864985	0.866421	0.811896		-0.0044994	-0.0033746	-0.0045045		0.00564334	0.00787402	0.00787402
3.37502		0.843537	0.721649	0.4		0.741176	0.853774	0.55		0.428803	0.462662	0.414075		0.563025	0.203973	0.256293		0.760365	0.686827	0.560996		0.403462	0.438083	0.427807		0.85905	0.834686	0.801487		-0.0011249	-0.0033746	-0.0011261		0.00564334	0.00787402	0.00674916
3.38196		0.891156	0.752577	0.455172		0.748235	0.759434	0.616667		0.464401	0.462662	0.396072		0.576776	0.201681	0.237223		0.768657	0.686827	0.564315		0.406125	0.430093	0.418449		0.853858	0.870111	0.811152		-0.0011249	-0.0033746	-0.0033784		0.00451467	0.00674916	0.00674916
3.38891		0.891156	0.731959	0.441379		0.731765	0.792453	0.604762		0.459547	0.461039	0.410802		0.550038	0.201681	0.243326		0.760365	0.689312	0.543568		0.431425	0.422104	0.409091		0.864243	0.864945	0.803717		-0.0022497	-0.0022497	0		0.00451467	0.00787402	0.00674916
3.39585		0.863946	0.680412	0.382759		0.729412	0.849057	0.619048		0.488673	0.469156	0.441899		0.561497	0.198625	0.225782		0.728027	0.68517	0.553527		0.432756	0.436751	0.391711		0.850148	0.861993	0.797026		-0.0022497	-0.0011249	-0.0022523		0.00677201	0.0056243	0.00899888
3.4028		0.863946	0.697595	0.424138		0.792941	0.820755	0.6		0.488673	0.482143	0.415712		0.579832	0.213904	0.232647		0.751244	0.674399	0.564315		0.44474	0.426099	0.413102		0.87092	0.853875	0.812639		-0.0022497	-0.0022497	0		0.00564334	0.00674916	0.00787402
3.40974		0.928571	0.721649	0.427586		0.757647	0.761792	0.528571		0.462783	0.446429	0.378069		0.534759	0.212376	0.228833		0.747927	0.690141	0.550207		0.407457	0.422104	0.42246		0.868694	0.854613	0.81487		-0.0022497	-0.0022497	-0.0033784		0.00451467	0.00674916	0.00449944
3.41668		0.816327	0.704467	0.417241		0.734118	0.84434	0.514286		0.459547	0.472403	0.435352		0.546218	0.200153	0.227307		0.742952	0.686827	0.546058		0.418109	0.41012	0.433155		0.86276	0.820664	0.812639		-0.0022497	-0.0044994	-0.0022523		0.00451467	0.00899888	0.00674916
3.42363		0.843537	0.701031	0.441379		0.727059	0.742925	0.6		0.446602	0.482143	0.440262		0.54851	0.206264	0.236461		0.754561	0.676885	0.53361		0.412783	0.39281	0.399733		0.844214	0.853875	0.810409		-0.0044994	-0.0033746	0		0.00564334	0.0056243	0.00787402
3.43057		0.938776	0.701031	0.406897		0.712941	0.790094	0.614286		0.441748	0.433442	0.420622		0.555386	0.219251	0.237986		0.76534	0.683513	0.545228		0.440746	0.388815	0.417112		0.866469	0.862731	0.802974		-0.0011249	-0.0033746	-0.0033784		0.00564334	0.0056243	0.00787402
3.43752		0.85034	0.769759	0.375862		0.741176	0.867925	0.62619		0.457929	0.469156	0.407529		0.543163	0.200153	0.22807		0.742952	0.676056	0.541909		0.450067	0.406125	0.435829		0.864985	0.833948	0.815613		0	-0.0033746	-0.0033784		0.00564334	0.00787402	0.00674916
3.44446		0.826531	0.704467	0.472414		0.741176	0.823113	0.611905		0.453074	0.461039	0.397709		0.532468	0.199389	0.234935		0.747098	0.676056	0.544398		0.462051	0.424767	0.427807		0.884273	0.856827	0.808178		-0.0022497	-0.0022497	-0.0011261		0.00564334	0.00787402	0.00787402
3.45141		0.802721	0.756014	0.413793		0.712941	0.860849	0.604762		0.449838	0.483766	0.433715		0.539343	0.2055	0.236461		0.751244	0.665286	0.53278		0.450067	0.391478	0.429144		0.846439	0.82952	0.808178		-0.0022497	-0.0011249	-0.0011261		0.00451467	0.00674916	0.00787402
3.45835		0.823129	0.742268	0.444828		0.734118	0.818396	0.628571		0.454693	0.417208	0.418985		0.535523	0.213904	0.223494		0.757877	0.689312	0.552697		0.490013	0.399467	0.427807		0.874629	0.84797	0.827509		-0.0011249	-0.0033746	-0.0045045		0.00564334	0.00674916	0.00787402
3.4653		0.884354	0.71134	0.413793		0.731765	0.858491	0.647619		0.461165	0.461039	0.436989		0.536287	0.212376	0.231884		0.743781	0.69594	0.551037		0.466045	0.422104	0.409091		0.873145	0.856827	0.811152		-0.0011249	-0.0022497	-0.0045045		0.00564334	0.0056243	0.00674916
3.47224		0.829932	0.721649	0.434483		0.722353	0.825472	0.588095		0.467638	0.482143	0.415712		0.532468	0.226127	0.240275		0.764511	0.685998	0.537759		0.467377	0.404794	0.430481		0.844214	0.84428	0.799257		-0.0022497	-0.0044994	-0.0033784		0.00564334	0.00674916	0.00674916
3.47918		0.863946	0.71134	0.42069		0.724706	0.783019	0.514286		0.441748	0.461039	0.384615		0.579068	0.213904	0.235698		0.758706	0.673571	0.53112		0.472703	0.403462	0.438503		0.87092	0.850923	0.794796		0	-0.0022497	-0.0033784		0.00451467	0.0056243	0.00787402
3.48613		0.823129	0.735395	0.458621		0.743529	0.903302	0.614286		0.443366	0.451299	0.378069		0.543163	0.2055	0.21968		0.757048	0.690141	0.53527		0.436751	0.426099	0.441176		0.863501	0.84428	0.80223		-0.0022497	-0.0022497	-0.0011261		0.00564334	0.00787402	0.00674916
3.49307		0.812925	0.62543	0.386207		0.703529	0.867925	0.611905		0.47411	0.465909	0.399345		0.547746	0.213904	0.234935		0.759536	0.665286	0.546058		0.463382	0.398136	0.395722		0.85905	0.845756	0.796283		0	-0.0022497	-0.0033784		0.00451467	0.00674916	0.0056243
3.50002		0.809524	0.718213	0.413793		0.748235	0.837264	0.578571		0.483819	0.461039	0.435352		0.532468	0.212376	0.199847		0.75539	0.680199	0.53278		0.48735	0.399467	0.437166		0.871662	0.833948	0.7829		-0.0033746	-0.0033746	-0.0033784		0.00451467	0.00787402	0.0056243
3.50696		0.843537	0.71134	0.427586		0.68	0.79717	0.62619		0.453074	0.487013	0.440262		0.556914	0.194041	0.21968		0.756219	0.681027	0.536929		0.454061	0.399467	0.435829		0.861276	0.828782	0.805204		-0.0011249	-0.0033746	-0.0033784		0.00564334	0.00787402	0.00787402
3.51391		0.823129	0.735395	0.427586		0.710588	0.830189	0.607143		0.475728	0.436688	0.404255		0.53094	0.218487	0.215866		0.753731	0.669428	0.536929		0.44474	0.407457	0.414438		0.870178	0.845018	0.808178		-0.0011249	-0.0022497	-0.0033784		0.00564334	0.00787402	0.0056243
3.52085		0.880952	0.725086	0.455172		0.738824	0.896226	0.592857		0.467638	0.49513	0.420622		0.555386	0.215432	0.210526		0.739635	0.67937	0.53195		0.455393	0.423435	0.458556		0.882047	0.826568	0.802974		-0.0022497	-0.0011249	0		0.00564334	0.00899888	0.00787402
3.5278		0.891156	0.718213	0.424138		0.717647	0.761792	0.628571		0.467638	0.470779	0.440262		0.571429	0.218487	0.237986		0.745439	0.661143	0.559336		0.460719	0.408788	0.387701		0.874629	0.84059	0.80223		0	-0.0033746	-0.0033784		0.00677201	0.0101237	0.00674916
3.53474		0.843537	0.690722	0.37931		0.710588	0.804245	0.597619		0.478964	0.512987	0.432079		0.565317	0.201681	0.224256		0.736318	0.680199	0.538589		0.463382	0.406125	0.42246		0.854599	0.856827	0.804461		-0.0022497	-0.0011249	-0.0033784		0.00677201	0.00674916	0.00787402
3.54168		0.914966	0.659794	0.410345		0.710588	0.870283	0.607143		0.482201	0.461039	0.415712		0.506494	0.20932	0.209001		0.73466	0.678542	0.546058		0.462051	0.438083	0.390374		0.881306	0.836162	0.802974		-0.0022497	-0.0011249	0.00112613		0.00677201	0.00787402	0.00787402
3.54863		0.918367	0.683849	0.424138		0.727059	0.808962	0.611905		0.483819	0.496753	0.430442		0.532468	0.190985	0.212052		0.752902	0.690141	0.538589		0.459387	0.400799	0.421123		0.856083	0.824354	0.808178		-0.0011249	-0.0044994	-0.0011261		0.00677201	0.00674916	0.00787402
3.55557		0.867347	0.687285	0.434483		0.743529	0.865566	0.57381		0.498382	0.50487	0.433715		0.502674	0.219251	0.215103		0.733831	0.655344	0.540249		0.467377	0.398136	0.409091		0.864985	0.831734	0.767286		-0.0011249	-0.0011249	-0.0022523		0.00677201	0.00787402	0.00787402
3.56252		0.863946	0.714777	0.344828		0.72	0.863208	0.614286		0.47411	0.488636	0.418985		0.517189	0.194805	0.218917		0.741294	0.655344	0.548548		0.431425	0.426099	0.43984		0.853858	0.851661	0.816357		-0.0033746	-0.0022497	-0.0011261		0.00564334	0.00787402	0.00787402
3.56946		0.853742	0.718213	0.410345		0.703529	0.865566	0.642857		0.456311	0.462662	0.405892		0.531704	0.225363	0.225782		0.752073	0.661972	0.53278		0.442077	0.408788	0.453209		0.866469	0.834686	0.790335		-0.0033746	-0.0022497	-0.0022523		0.00564334	0.00787402	0.00787402
3.57641		0.887755	0.714777	0.427586		0.687059	0.884434	0.628571		0.459547	0.461039	0.391162		0.52712	0.194805	0.225782		0.757877	0.658658	0.548548		0.459387	0.40213	0.431818		0.887982	0.843542	0.792565		-0.0022497	-0.0044994	-0.0045045		0.00564334	0.00899888	0.00674916
3.58335		0.860544	0.71134	0.389655		0.708235	0.830189	0.619048		0.472492	0.433442	0.425532		0.549274	0.200153	0.227307		0.753731	0.688484	0.547718		0.436751	0.408788	0.462567		0.853116	0.834686	0.794052		-0.0011249	-0.0033746	-0.0022523		0.00677201	0.00787402	0.0056243
3.5903		0.908163	0.670103	0.424138		0.743529	0.799528	0.614286		0.480583	0.462662	0.420622		0.566081	0.2055	0.218917		0.719735	0.657829	0.543568		0.466045	0.407457	0.429144		0.869436	0.868635	0.820818		-0.0011249	-0.0022497	-0.0022523		0.003386	0.00787402	0.00674916
3.59724		0.860544	0.670103	0.413793		0.755294	0.851415	0.640476		0.487055	0.50487	0.422259		0.533995	0.202445	0.225019		0.752902	0.685998	0.540249		0.455393	0.40213	0.425134		0.873887	0.857565	0.811152		-0.0044994	-0.0022497	-0.0022523		0.00564334	0.00787402	0.00899888
3.60419		0.840136	0.701031	0.406897		0.710588	0.84434	0.62381		0.487055	0.451299	0.399345		0.522536	0.223835	0.215866		0.741294	0.659486	0.521992		0.456724	0.415446	0.418449		0.876113	0.832472	0.807435		0	-0.0056243	-0.0033784		0.00564334	0.00674916	0.00674916
3.61113		0.887755	0.725086	0.406897		0.727059	0.79717	0.628571		0.495146	0.430195	0.386252		0.542399	0.200153	0.221205		0.740464	0.657829	0.542739		0.464714	0.391478	0.423797		0.846439	0.842804	0.790335		0	-0.0033746	-0.0011261		0.00677201	0.00787402	0.00787402
3.61807		0.829932	0.680412	0.42069		0.734118	0.818396	0.65		0.490291	0.470779	0.378069		0.503438	0.206264	0.194508		0.757877	0.690141	0.549378		0.45273	0.406125	0.42246		0.867953	0.837638	0.811896		-0.0056243	-0.0022497	-0.0022523		0.00564334	0.00787402	0.00674916
3.62502		0.935374	0.676976	0.403448		0.715294	0.896226	0.604762		0.509709	0.496753	0.417349		0.520244	0.192513	0.217391		0.740464	0.659486	0.53195		0.458056	0.394141	0.437166		0.856083	0.867897	0.805948		-0.0022497	-0.0011249	-0.0033784		0.00677201	0.0056243	0.0056243
3.63196		0.836735	0.670103	0.424138		0.68	0.806604	0.628571		0.472492	0.449675	0.422259		0.546982	0.207792	0.212052		0.766998	0.654515	0.517012		0.411451	0.368842	0.449198		0.853858	0.836162	0.804461		-0.0011249	-0.0044994	-0.0045045		0.00677201	0.00674916	0.00787402
3.63891		0.829932	0.652921	0.406897		0.72	0.841981	0.583333		0.469256	0.457792	0.399345		0.511841	0.197097	0.218917		0.740464	0.667771	0.541079		0.428762	0.414115	0.430481		0.853116	0.847232	0.793309		0.00112486	-0.0022497	-0.0033784		0.00677201	0.00787402	0.00899888
3.64585		0.843537	0.725086	0.4		0.727059	0.870283	0.611905		0.461165	0.469156	0.446809		0.50573	0.210848	0.225019		0.763682	0.652858	0.525311		0.443409	0.391478	0.423797		0.836795	0.848708	0.798513		-0.0011249	-0.0022497	-0.0022523		0.00564334	0.00787402	0.00674916
3.6528		0.829932	0.707904	0.424138		0.729412	0.808962	0.642857		0.493528	0.439935	0.420622		0.511841	0.198625	0.21434		0.733002	0.664457	0.521992		0.438083	0.40213	0.402406		0.877596	0.842066	0.797026		-0.0033746	-0.0033746	-0.0033784		0.00564334	0.00787402	0.00674916
3.65974		0.840136	0.725086	0.358621		0.689412	0.849057	0.657143		0.472492	0.470779	0.430442		0.506494	0.203973	0.202136		0.729685	0.673571	0.517842		0.456724	0.391478	0.399733		0.861276	0.839852	0.805204		-0.0022497	-0.0022497	-0.0011261		0.00790068	0.00787402	0.00787402
3.66669		0.891156	0.71134	0.406897		0.701176	0.884434	0.6		0.493528	0.501623	0.410802		0.509549	0.18029	0.212815		0.751244	0.664457	0.519502		0.426099	0.375499	0.419786		0.857567	0.846494	0.797026		-0.0011249	-0.0022497	-0.0022523		0.00564334	0.00674916	0.00787402
3.67363		0.918367	0.71134	0.406897		0.701176	0.870283	0.590476		0.498382	0.50487	0.399345		0.488159	0.188694	0.196796		0.728027	0.653687	0.513693		0.442077	0.412783	0.417112		0.850148	0.852399	0.80223		0	-0.0022497	-0.0033784		0.00677201	0.00787402	0.00899888
3.68057		0.884354	0.670103	0.393103		0.687059	0.858491	0.645238		0.5	0.446429	0.410802		0.501146	0.193277	0.227307		0.737148	0.672742	0.523651		0.419441	0.391478	0.425134		0.864985	0.852399	0.799257		-0.0022497	-0.0022497	-0.0022523		0.00564334	0.00787402	0.00787402
3.68752		0.85034	0.687285	0.337931		0.727059	0.882075	0.62381		0.467638	0.475649	0.432079		0.511077	0.196333	0.213577		0.728856	0.6686	0.518672		0.415446	0.418109	0.415775		0.849407	0.848708	0.806691		0	-0.0022497	-0.0022523		0.00451467	0.00899888	0.00674916
3.69446		0.826531	0.687285	0.410345		0.672941	0.846698	0.602381		0.491909	0.50487	0.396072		0.524828	0.188694	0.21434		0.727197	0.666943	0.517012		0.463382	0.396804	0.457219		0.843472	0.848708	0.798513		-0.0011249	-0.0033746	-0.0022523		0.00677201	0.00674916	0.00787402
3.70141		0.880952	0.683849	0.413793		0.672941	0.849057	0.640476		0.488673	0.459416	0.438625		0.497326	0.194805	0.234172		0.752073	0.667771	0.53361		0.44474	0.404794	0.434492		0.867211	0.833948	0.79777		-0.0022497	-0.0022497	-0.0045045		0.00790068	0.00899888	0.00899888
3.70835		0.867347	0.721649	0.396552		0.670588	0.877358	0.654762		0.483819	0.488636	0.435352		0.509549	0.200153	0.203661		0.723051	0.667771	0.528631		0.414115	0.38482	0.431818		0.866469	0.838376	0.797026		-0.0022497	-0.0022497	-0.0033784		0.00451467	0.00674916	0.00674916
3.7153		0.94898	0.718213	0.386207		0.689412	0.870283	0.602381		0.495146	0.487013	0.420622		0.509549	0.208556	0.220442		0.730514	0.649544	0.528631		0.424767	0.383489	0.438503		0.846439	0.859779	0.792565		-0.0011249	-0.0033746	-0.0022523		0.003386	0.00787402	0.00674916
3.72224		0.85034	0.680412	0.389655		0.689412	0.872642	0.616667		0.485437	0.50974	0.435352		0.530176	0.188694	0.227307		0.738806	0.639602	0.53444		0.422104	0.400799	0.394385		0.852374	0.850923	0.802974		0	-0.0022497	-0.0011261		0.00677201	0.00899888	0.00899888
3.72919		0.897959	0.707904	0.403448		0.654118	0.891509	0.642857		0.496764	0.503247	0.428805		0.480519	0.201681	0.212815		0.749585	0.65203	0.521162		0.415446	0.382157	0.414438		0.848665	0.845756	0.789591		0	-0.0011249	-0.0011261		0.00677201	0.00899888	0.00899888
3.73613		0.979592	0.697595	0.327586		0.743529	0.872642	0.597619		0.483819	0.464286	0.412439		0.537815	0.185638	0.218917		0.73466	0.659486	0.503734		0.422104	0.407457	0.441176		0.867211	0.853875	0.810409		-0.0033746	-0.0022497	-0.0022523		0.00564334	0.00899888	0.00787402
3.74307		0.870748	0.680412	0.393103		0.675294	0.872642	0.583333		0.478964	0.482143	0.397709		0.50573	0.191749	0.199085		0.740464	0.647059	0.506224		0.459387	0.382157	0.425134		0.860534	0.850185	0.798513		-0.0022497	-0.0044994	-0.0022523		0.00564334	0.00787402	0.00787402
3.75002		0.809524	0.75945	0.382759		0.703529	0.846698	0.62381		0.475728	0.480519	0.425532		0.488923	0.202445	0.21434		0.715589	0.65203	0.507884		0.446072	0.419441	0.429144		0.821958	0.842804	0.805204		-0.0022497	-0.0022497	-0.0045045		0.00677201	0.00899888	0.00899888
3.75696		0.880952	0.683849	0.389655		0.668235	0.863208	0.666667		0.457929	0.488636	0.433715		0.49427	0.197861	0.198322		0.71393	0.653687	0.508714		0.430093	0.399467	0.437166		0.844955	0.848708	0.79777		-0.0022497	-0.0011249	-0.0022523		0.00677201	0.00787402	0.00787402
3.76391		0.806122	0.670103	0.382759		0.691765	0.886792	0.62381		0.47411	0.465909	0.420622		0.478992	0.188694	0.204424		0.742952	0.649544	0.513693		0.424767	0.407457	0.438503		0.853858	0.82583	0.783643		-0.0022497	-0.0033746	-0.0011261		0.00451467	0.00674916	0.00899888
3.77085		0.843537	0.676976	0.386207		0.677647	0.837264	0.588095		0.483819	0.5	0.420622		0.498854	0.194805	0.204424		0.747927	0.650373	0.493776		0.44474	0.390146	0.437166		0.852374	0.839852	0.784387		-0.0011249	-0.0033746	-0.0033784		0.00451467	0.00787402	0.00674916
3.7778		0.816327	0.67354	0.406897		0.684706	0.863208	0.609524		0.485437	0.51461	0.427169		0.481283	0.191749	0.207475		0.720564	0.661143	0.512863		0.434088	0.387483	0.442513		0.838279	0.831734	0.788104		-0.0022497	-0.0022497	-0.0045045		0.00677201	0.0101237	0.00787402
3.78474		0.870748	0.687285	0.382759		0.708235	0.832547	0.540476		0.490291	0.483766	0.410802		0.503438	0.190985	0.206712		0.728027	0.65203	0.519502		0.443409	0.395473	0.402406		0.847923	0.839852	0.788104		-0.0022497	-0.0022497	-0.0011261		0.00677201	0.00674916	0.00787402
3.79169		0.908163	0.694158	0.406897		0.691765	0.82783	0.671429		0.466019	0.493506	0.404255		0.481283	0.197861	0.21434		0.70398	0.647059	0.507054		0.448735	0.404794	0.431818		0.850148	0.828782	0.790335		-0.0011249	-0.0022497	-0.0022523		0.00677201	0.00787402	0.00787402
3.79863		0.819728	0.659794	0.4		0.665882	0.851415	0.642857		0.487055	0.480519	0.371522		0.497326	0.177235	0.191457		0.736318	0.647887	0.517842		0.416778	0.422104	0.437166		0.859792	0.832472	0.796283		-0.0022497	-0.0033746	-0.0033784		0.00564334	0.00787402	0.00787402
3.80558		0.914966	0.725086	0.403448		0.691765	0.886792	0.657143		0.483819	0.487013	0.400982		0.483575	0.185638	0.222731		0.717247	0.65203	0.525311		0.419441	0.394141	0.429144		0.856083	0.84428	0.808178		-0.0033746	0	-0.0033784		0.00451467	0.00787402	0.00787402
3.81252		0.819728	0.632302	0.424138		0.694118	0.877358	0.614286		0.470874	0.496753	0.392799		0.478992	0.191749	0.218154		0.74461	0.649544	0.494606		0.395473	0.420772	0.430481		0.853858	0.828044	0.791078		-0.0022497	-0.0011249	0		0.00677201	0.00787402	0.00674916
3.81946		0.806122	0.676976	0.42069		0.661176	0.832547	0.657143		0.464401	0.49026	0.427169		0.511841	0.197097	0.222731		0.738806	0.642088	0.491286		0.436751	0.412783	0.423797		0.824926	0.827306	0.788848		-0.0022497	-0.0011249	-0.0011261		0.00677201	0.00787402	0.00674916
3.82641		0.843537	0.635739	0.341379		0.64	0.816038	0.645238		0.435275	0.49026	0.418985		0.488923	0.185638	0.221968		0.703151	0.642916	0.484647		0.434088	0.446072	0.43984		0.833086	0.848708	0.781413		-0.0022497	-0.0033746	-0.0011261		0.00790068	0.00899888	0.00674916
3.83335		0.806122	0.66323	0.327586		0.696471	0.912736	0.697619		0.449838	0.516234	0.423895		0.452254	0.183346	0.21434		0.728027	0.647887	0.511203		0.45273	0.419441	0.411765		0.850148	0.81845	0.776952		0	-0.0044994	-0.0022523		0.00677201	0.00674916	0.00674916
3.8403		0.812925	0.67354	0.410345		0.687059	0.82783	0.6		0.495146	0.498377	0.399345		0.462949	0.190222	0.212815		0.71476	0.655344	0.493776		0.44474	0.424767	0.427807		0.861276	0.82583	0.799257		-0.0011249	-0.0033746	0		0.00677201	0.00787402	0.00674916
3.84724		0.809524	0.666667	0.393103		0.698824	0.863208	0.704762		0.467638	0.478896	0.428805		0.485103	0.191749	0.226545		0.72471	0.640431	0.498755		0.423435	0.39281	0.434492		0.849407	0.853875	0.777695		-0.0022497	-0.0022497	-0.0011261		0.00677201	0.00674916	0.00787402
3.85419		0.884354	0.604811	0.389655		0.635294	0.841981	0.554762		0.490291	0.470779	0.438625		0.524828	0.175707	0.207475		0.707297	0.631317	0.508714		0.428762	0.420772	0.40107		0.859792	0.833948	0.795539		-0.0022497	-0.0033746	-0.0033784		0.00677201	0.00674916	0.00787402
3.86113		0.836735	0.649485	0.337931		0.687059	0.896226	0.659524		0.475728	0.503247	0.433715		0.466005	0.187166	0.20061		0.699005	0.642916	0.485477		0.391478	0.430093	0.430481		0.846439	0.836162	0.783643		-0.0044994	-0.0022497	0		0.00451467	0.00899888	0.00787402
3.86808		0.829932	0.683849	0.396552		0.677647	0.936321	0.62381		0.475728	0.530844	0.412439		0.488923	0.193277	0.218917		0.701493	0.633803	0.487967		0.420772	0.42743	0.418449		0.828635	0.82952	0.789591		-0.0011249	0.00112486	-0.0045045		0.00677201	0.00787402	0.00674916
3.87502		0.819728	0.639175	0.393103		0.712941	0.865566	0.638095		0.488673	0.527597	0.428805		0.465241	0.18793	0.212815		0.723051	0.642916	0.498755		0.416778	0.436751	0.410428		0.845697	0.817712	0.782156		-0.0033746	-0.0033746	-0.0022523		0.00564334	0.00787402	0.00787402
3.88196		0.823129	0.652921	0.327586		0.677647	0.837264	0.657143		0.475728	0.50974	0.420622		0.485103	0.193277	0.202136		0.715589	0.657829	0.500415		0.426099	0.430093	0.379679		0.853858	0.838376	0.791078		0	-0.0022497	-0.0022523		0.00677201	0.00787402	0.00899888
3.88891		0.860544	0.656357	0.403448		0.654118	0.867925	0.633333		0.490291	0.522727	0.399345		0.469824	0.184874	0.207475		0.732172	0.648716	0.499585		0.435419	0.434088	0.434492		0.844955	0.808118	0.787361		0.00112486	-0.0033746	0		0.00902935	0.00674916	0.00787402
3.89585		0.829932	0.666667	0.386207		0.672941	0.90566	0.652381		0.503236	0.543831	0.446809		0.428571	0.184874	0.196796		0.723881	0.642916	0.506224		0.45273	0.418109	0.410428		0.847181	0.839114	0.776952		-0.0011249	-0.0022497	-0.0022523		0.00677201	0.00899888	0.00899888
3.9028		0.806122	0.659794	0.37931		0.672941	0.858491	0.62619		0.501618	0.527597	0.412439		0.478228	0.177235	0.216629		0.723051	0.632974	0.493776		0.49534	0.418109	0.423797		0.85905	0.830996	0.788848		-0.0033746	-0.0022497	0		0.00790068	0.00787402	0.00787402
3.90974		0.782313	0.656357	0.406897		0.672941	0.875	0.685714		0.441748	0.464286	0.440262		0.477464	0.185638	0.216629		0.695688	0.623032	0.505394		0.464714	0.431425	0.390374		0.839763	0.83321	0.776952		-0.0011249	-0.0022497	-0.0022523		0.00677201	0.00787402	0.0101237
3.91669		0.823129	0.635739	0.372414		0.658824	0.867925	0.628571		0.477346	0.527597	0.407529		0.50191	0.18411	0.196034		0.692371	0.632146	0.504564		0.468708	0.426099	0.397059		0.839021	0.835424	0.781413		0	-0.0022497	-0.0022523		0.00677201	0.00787402	0.00787402
3.92363		0.829932	0.670103	0.348276		0.682353	0.830189	0.585714		0.427184	0.503247	0.438625		0.467532	0.182582	0.212052		0.717247	0.632974	0.483817		0.439414	0.446072	0.413102		0.847923	0.836162	0.779926		0	-0.0022497	-0.0033784		0.00564334	0.00899888	0.00899888
3.93058		0.802721	0.656357	0.37931		0.684706	0.917453	0.633333		0.475728	0.524351	0.453355		0.482047	0.174179	0.195271		0.719735	0.636288	0.485477		0.450067	0.42743	0.389037		0.845697	0.819188	0.794052		0	-0.0033746	-0.0011261		0.00564334	0.00787402	0.0101237
3.93752		0.857143	0.632302	0.368966		0.665882	0.933962	0.657143		0.495146	0.516234	0.476268		0.449962	0.18029	0.212052		0.72471	0.630489	0.485477		0.47004	0.450067	0.399733		0.835312	0.8369	0.78513		-0.0011249	-0.0011249	0		0.00790068	0.00899888	0.00899888
3.94447		0.761905	0.604811	0.396552		0.668235	0.938679	0.65		0.483819	0.517857	0.471358		0.504202	0.177235	0.213577		0.710614	0.632146	0.490456		0.430093	0.438083	0.381016		0.853858	0.832472	0.788848		-0.0022497	-0.0022497	0.00112613		0.00677201	0.00899888	0.00899888
3.95141		0.860544	0.71134	0.375862		0.691765	0.931604	0.611905		0.493528	0.548701	0.458265		0.466769	0.183346	0.213577		0.706468	0.626346	0.503734		0.439414	0.428762	0.402406		0.854599	0.824354	0.781413		-0.0033746	-0.0022497	-0.0011261		0.00564334	0.00899888	0.00787402
3.95835		0.877551	0.649485	0.386207		0.684706	0.896226	0.65		0.504854	0.49513	0.476268		0.487395	0.186402	0.234172		0.707297	0.621375	0.492116		0.44474	0.418109	0.437166		0.81454	0.81845	0.771747		-0.0044994	-0.0044994	0.00112613		0.00564334	0.00899888	0.00899888
3.9653		0.806122	0.666667	0.386207		0.663529	0.839623	0.630952		0.469256	0.534091	0.495908		0.466769	0.186402	0.190694		0.698176	0.61889	0.492116		0.442077	0.411451	0.418449		0.837537	0.826568	0.784387		-0.0022497	-0.0033746	-0.0022523		0.00677201	0.00899888	0.00899888
3.97224		0.802721	0.628866	0.375862		0.687059	0.915094	0.652381		0.498382	0.501623	0.517185		0.454545	0.184874	0.21434		0.726368	0.628003	0.502905		0.462051	0.440746	0.40508		0.840504	0.830996	0.773978		-0.0011249	0	-0.0011261		0.00677201	0.00899888	0.00899888
3.97919		0.823129	0.659794	0.403448		0.682353	0.908019	0.628571		0.482201	0.522727	0.492635		0.462185	0.179526	0.207475		0.698176	0.625518	0.497095		0.431425	0.407457	0.423797		0.821217	0.816974	0.791822		0.00112486	-0.0011249	0		0.00902935	0.0101237	0.0112486
3.98613		0.785714	0.652921	0.389655		0.642353	0.936321	0.659524		0.503236	0.498377	0.484452		0.478228	0.193277	0.206712		0.723051	0.628003	0.473859		0.426099	0.416778	0.434492		0.847181	0.831734	0.788104		-0.0011249	0	-0.0011261		0.00677201	0.00899888	0.00899888
3.99308		0.77551	0.639175	0.389655		0.696471	0.832547	0.630952		0.490291	0.550325	0.500818		0.443086	0.183346	0.213577		0.705638	0.638774	0.481328		0.45273	0.407457	0.435829		0.859792	0.816974	0.796283		0.00449944	-0.0022497	-0.0011261		0.00790068	0.00787402	0.00787402
4.00002		0.836735	0.656357	0.303448		0.701176	0.889151	0.57381		0.496764	0.524351	0.530278		0.429335	0.18029	0.203661		0.723051	0.61309	0.478838		0.411451	0.41012	0.442513		0.841988	0.820664	0.787361		-0.0011249	0	0		0.00790068	0.0101237	0.00899888

## Sheet: Fig. 1c
	Tm (days)	Span (arb. units)
tau	0.6823	296.1
	0.833	312.9
	0.8119	248.7
tau:p23 (1:0.1)	1.251	426.6
	1.058	396.6
	1.161	368.6
tau:p23 (1:0.2)	1.335	526.8
	1.514	595.4
	1.79	615.1
tau:FKBP51 (1:0.1)	0.8415	1334
	0.8624	814.5
	0.8583	910
tau:FKBP51 (1:0.2)	0.8687	1204
	1.057	1142
	1.019	1031
tau:p23:FKBP51 (1:0.1:0.1)	1.322	755.3
	1.361	751.1
	1.201	669.7
tau:p23:FKBP51 (1:0.2:0.2)	1.945	1417
	1.862	1304
	1.825	1303

## Sheet: Fig. 1d
	tau				tau:p23 (1:0.1)				tau:p23 (1:0.2)				tau:FKBP51 (1:0.1)				tau:FKBP51 (1:0.2)				tau:p23:FKBP51 (1:0.1:0.1)				tau:p23:FKBP51 (1:0.2:0.2)
Tm (days)	0.6823	0.833	0.8119		1.251	1.058	1.161		1.335	1.514	1.79		0.8415	0.8624	0.8583		0.8687	1.057	1.019		1.322	1.361	1.201		1.945	1.862	1.825

## Sheet: Fig. 2b
		Intensity ratio						CSP (ppm)
Residue number	p23:FKBP51 = 1:1	p23:FKBP51 = 1:2	p23:FKBP51 = 1:3			Residue number	p23:FKBP51 = 1:1	p23:FKBP51 = 1:2	p23:FKBP51 = 1:3
1							1:1	1:2	1:3
2						1
3						2
4	0.385	0.219	0.117			3
5	0.52	0.341	0.235			4	0.00313041	0.0065115	0.0116081
6	0.498	0.378	0.283			5	0.00251837	0.00407223	0.0043348
7	0.42	0.263	0.157			6	0.00691987	0.00991608	0.0109945
8	0.399	0.291	0.186			7	0.00081642	0.00252952	0.00357179
9	0.514	0.36	0.239			8	0.0152574	0.0221032	0.0235968
10	0.154	0.0815				9	0.0184775	0.0316243	0.035199
11	0.45	0.259	0.188			10	0.0378921	0.0475144
12	0.388	0.18	0.115			11	0.0279175	0.0389985	0.0478355
13	0.362	0.142				12	0.00393089	0.00503303	0.00473876
14	0.492	0.217	0.13			13	0.00822068	0.0156848
15	0.839	0.511	0.31			14	0.00705611	0.00753102	0.00702
16	0.461	0.262				15	0.011156	0.0157632	0.0169603
17	0.551	0.36	0.297			16	0.00912274	0.0124591
18	0.419	0.253	0.169			17	0.00631674	0.00922641	0.0111252
19	0.586	0.366	0.242			18	0.00483977	0.00718248	0.00742596
20	0.507	0.301	0.177			19	0.00118568	0.00106637	0.00222511
21	0.652	0.439	0.301			20	0.00151224	0.00326336	0.0017224
22	0.526	0.329	0.21			21	0.00215721	0.00317447	0.00348156
23						22	0.00101704	0.00143571	0.00165686
24	0.188					23
25	0.483	0.25	0.162			24	0.00087017
26	0.391	0.219	0.144			25	0.0003506	0.00103849	0.00157178
27	0.495	0.255	0.163			26	0.00332286	0.00487264	0.00546992
28	0.534	0.318	0.206			27	0.00236438	0.00461936	0.00443185
29	0.367	0.307	0.206			28	0.00137515	0.00306716	0.00340886
30	0.573	0.366	0.23			29	0.00784823	0.0163353	0.0176414
31	0.651	0.424	0.28			30	0.00125941	0.00191679	0.00205143
32	0.503	0.333	0.245			31	0.00684137	0.00924918	0.00979325
33	0.476	0.306	0.205			32	0.00568035	0.00769717	0.00794921
34	0.32	0.146	0.0863			33	0.00242709	0.0032314	0.00322292
35	0.433	0.213	0.112			34	0.00377868	0.00700473	0.00843607
36	0.491					35	0.00410359	0.00660273	0.00773395
37						36	0.00502955
38	0.548	0.342	0.225			37
39						38	0.00217017	0.00173603	0.00473916
40	0.488	0.269	0.151			39
41	0.436	0.214	0.142			40	0.00044701	0.0008236	0.00224996
42	0.465	0.256	0.179			41	0.00298137	0.00636646	0.00575313
43	0.606	0.41	0.305			42	0.00255885	0.00422354	0.00376642
44	0.594	0.425	0.29			43	0.0016164	0.00288971	0.00274937
45	0.467	0.303	0.205			44	0.0006315	0.00186903	0.00600111
46	0.385	0.204	0.138			45	0.00152112	0.00227482	0.00109032
47						46	0.00183134	0.00484563	0.00426598
48						47
49	0.485	0.289	0.166			48
50						49	0.00410793	0.00594758	0.00620853
51	0.662	0.455	0.305			50
52	0.431	0.298	0.211			51	0.00150477	0.00207909	0.00250939
53	0.47	0.282	0.196			52	0.0122868	0.0156804	0.0161078
54	0.325	0.193	0.133			53	0.00078885	0.00176238	0.0013166
55						54	0.0188551	0.02779	0.0316345
56	0.297	0.195	0.129			55
57	0.582	0.317	0.209			56	0.0372962	0.0556395	0.0635666
58	0.388	0.212	0.148			57	0.0184698	0.0240545	0.0334201
59	0.531	0.324	0.234			58	0.0184255	0.0274245	0.031904
60	0.402	0.224	0.15			59	0.00545889	0.010057	0.0104134
61						60	0.00610051	0.00911917	0.0100944
62	0.314	0.16	0.0988			61
63	0.276	0.133	0.0736			62	0.00177589	0.00169027	0.00214066
64	0.443	0.234	0.157			63	0.0006905	0.00089292	0.00144612
65	0.599	0.373	0.268			64	0.00348389	0.00344631	0.00232952
66						65	0.00290296	0.00546442	0.00518064
67						66
68	0.489	0.324	0.224			67
69	0.395	0.186	0.123			68	0.00207108	0.00520492	0.00532447
70	0.341					69	0.00251941	0.003517	0.00549718
71	0.245	0.0828	0.049			70	0.00384401
72	0.222	0.088				71	0.00347037	0.0081368	0.007486
73	0.554	0.341	0.253			72	0.00983034	0.0126067
74	0.649	0.416	0.286			73	0.00633516	0.00851611	0.00970013
75	0.431	0.339	0.172			74	0.00259647	0.00506519	0.00449529
76	0.385	0.21	0.134			75	0.0286227	0.0467153	0.0487063
77	0.542	0.356	0.24			76	0.00437473	0.00957361	0.0101976
78	0.42	0.312	0.199			77	0.0101178	0.0126268	0.0136488
79	0.524	0.298	0.203			78	0.0104704	0.0127341	0.0138289
80	0.451	0.227	0.12			79	0.00505763	0.00690243	0.00759081
81	0.274	0.186	0.133			80	0.0032955	0.00436755	0.00453335
82	0.444	0.243	0.183			81	0.0364253	0.0555028	0.0587792
83	0.343	0.229	0.137			82	0.00423054	0.0070871	0.00753525
84	0.401	0.235	0.148			83	0.0161367	0.0216244	0.0239549
85	0.448	0.308	0.225			84	0.00291337	0.00278872	0.00459772
86	0.428	0.264	0.168			85	0.0083587	0.010827	0.010411
87						86	0.00979166	0.0137605	0.0142375
88	0.461	0.24	0.164			87
89						88	0.0597077	0.0951305	0.102276
90	0.249	0.1	0.0519			89
91	0.364	0.163	0.117			90	0.0298278	0.0433226	0.0564194
92	0.165	0.0841	0.051			91	0.00872896	0.016678	0.0159231
93						92	0.0379847	0.0553833	0.057293
94	0.0298	0.0201				93
95						94	0.115752	0.163137
96	0.292	0.2	0.149			95
97						96	0.0468054	0.0711135	0.0797237
98	0.374	0.175	0.111			97
99	0.26	0.164	0.0914			98	0.00577153	0.011497	0.0171495
100	0.396	0.2	0.13			99	0.0242469	0.0360508	0.0410133
101						100	0.0292016	0.0448977	0.049418
102	0.276	0.178	0.124			101
103	0.229	0.112	0.0661			102	0.0367011	0.0587124	0.0636042
104	0.222	0.095				103	0.0439886	0.0754831	0.0802687
105	0.264	0.108	0.0723			104	0.0274593	0.0457566
106	0.174	0.102	0.0668			105	0.0104466	0.013775	0.0147016
107	0.131	0.0766	0.0511			106	0.0435405	0.0672285	0.0729244
108	0.357		0.197			107	0.0551565	0.0976459	0.106606
109	0.285	0.107	0.0777			108	0.0241853		0.0514683
110	0.279	0.157	0.0951			109	0.0200911	0.0345305	0.0402292
111						110	0.0175117	0.0249204	0.0286981
112						111
113	0.81	0.707	0.578			112
114	0.859	0.835	0.739			113	0.00218436	0.00304147	0.00312174
115	0.898	0.808	0.678			114	0.0036646	0.0046242	0.00623915
116						115	0.00244067	0.00417498	0.00487017
117						116
118						117
119						118
120						119
121	0.559	0.425	0.326			120
122	0.505	0.428	0.321			121	0.00306571	0.00404619	0.00574675
123						122	0.00828315	0.0132918	0.0135806
124						123
125	0.599	0.456	0.338			124
126						125	0.00141588	0.0028663	0.00301749
127	0.575	0.567	0.388			126
128	0.821	0.635	0.453			127	0.00958636	0.0217659	0.0253457
129	0.927	0.716	0.537			128	0.00877393	0.0155015	0.0182755
130	0.721	0.627	0.497			129	0.0167855	0.0258289	0.0309415
131	0.822	0.889	0.716			130	0.00228302	0.00381543	0.00448436
132	0.861	0.82	0.721			131	0.00858488	0.0119768	0.0129315
133	1.15	1.31	1.09			132	0.00037511	0.00041852	0.00096111
134	0.735	0.722	0.586			133	0.00904137	0.010278	0.0101272
135						134	0.0158551	0.0203062	0.022409
136						135
137	0.985	0.763	0.575			136
138						137	0.0162288	0.0215976	0.0261653
139						138
140	1.13	0.82	0.787			139
141						140	0.00677682	0.0158737	0.0189177
142	0.974	1.02	0.883			141
143	1.26	1.17	0.978			142	0.0140151	0.0172438	0.0183475
144	0.522	0.361				143	0.0071326	0.00888337	0.00994923
145	0.998	0.771	0.721			144	0.00590363	0.00973014
146	0.725	0.785	0.712			145	0.00699653	0.012636	0.017869
147						146	0.0126936	0.0156651	0.0156533
148						147
149						148
150						149
151	0.802	0.66	0.644			150
152	0.816	0.826	0.802			151	0.00410317	0.00877757	0.0108967
153	1.02	0.724	0.727			152	0.00416843	0.00544879	0.00685
154						153	0.0164988	0.0294726	0.032568
155						154
156						155
157						156
158						157
159						158
160						159
						160

## Sheet: Fig. 2c
		Intensity ratio						CSP (ppm)
Residue number	p23 (1-119):FKBP51 = 1:1	p23 (1-119):FKBP51 = 1:2	p23 (1-119):FKBP51 = 1:5			Residue number	p23 (1-119):FKBP51 = 1:1	p23 (1-119):FKBP51 = 1:2	p23 (1-119):FKBP51 = 1:5
1						1
2						2
3						3
4	0.957	0.725	0.53			4	0.00180478	0.00182661	0.00159503
5	0.892	0.845	0.622			5	0.00038621	0.0014388	0.00265168
6	0.903	0.9	0.827			6	0.00397702	0.00339238	0.00644643
7	0.844	1.01	0.727			7	0.00101747	0.00155589	0.00281433
8	0.916	0.902	0.668			8	0.00090158	0.00353751	0.00615988
9	0.861	0.826	0.662			9	0.00362251	0.00518884	0.0160992
10	0.674	0.545	0.332			10	0.0165821	0.0272801	0.0506689
11	0.846	0.767	0.763			11	0.00646626	0.0126683	0.0213447
12	0.781	0.735	0.543			12	0.0013112	0.00455607	0.00682889
13	0.735	0.623	0.405			13	0.00279316	0.00591045	0.01117
14	0.896	0.826	0.631			14	0.00312405	0.00595815	0.0091602
15	0.837	0.959	0.868			15	0.00471226	0.00548381	0.0130525
16	0.725	0.807	0.643			16	0.005324	0.0081459	0.00946566
17						17
18	0.657	0.703	0.576			18	0.00250416	0.0010992	0.00267641
19	0.905	0.883	0.828			19	0.00154018	0.00104116	0.00131848
20	0.891	0.831	0.641			20	0.00073657	0.00077367	0.00094097
21	0.95	0.928	0.88			21	0.0016005	0.00258352	0.00175834
22	0.939	0.82	0.663			22	0.00034346	0.00084246	0.00188346
23						23
24	0.759	0.547	0.313			24	0.00126025	0.00119474	0.0026804
25	0.953	0.986	0.713			25	0.00120318	0.00406563	0.00161365
26	0.882	0.776	0.567			26	0.00075663	0.00074255	0.00130806
27	0.945	0.892	0.646			27	0.00065752	0.00025942	0.00113594
28	0.995	0.976	0.864			28	0.00067549	0.00201022	0.0013568
29	0.909	0.852	0.711			29	0.00018681	0.00108187	0.00267625
30	0.972	0.932	0.759			30	0.00105276	0.00103262	0.00181406
31	0.805	0.781	0.562			31	0.00112227	0.00157292	0.00529831
32	0.926	0.867	0.737			32	0.00135518	0.00254825	0.00309504
33	0.769	0.764	0.588			33	0.00209515	0.00180341	0.00263945
34	0.845	0.766	0.472			34	0.00139966	0.00175401	0.00422966
35	0.811	0.752	0.493			35	0.00210115	0.00224384	0.00424454
36						36
37	0.912	0.898	0.656			37	0.00156823	0.00204546	0.00262885
38	0.919	0.88	0.646			38	0.00116067	0.00153929	0.00221799
39	0.926	0.921	0.677			39	0.00067756	0.00099678	0.00150048
40	0.859	0.883	0.742			40	0.0006231	0.00192158	0.00076946
41	0.962	0.93	0.706			41	0.00013571	0.0010406	0.00105378
42	0.984	0.883	0.811			42	0.00121671	0.00117469	0.00342723
43	0.94	0.863	0.793			43	0.00023548	0.00203353	0.00569286
44	0.918	0.894	0.827			44	0.00142851	0.00204205	0.00343617
45	0.851	0.776	0.637			45	0.00151151	0.00113687	0.00146731
46	0.876	0.779	0.564			46	0.00074791	0.00048754	7.9006e-05
47						47
48						48
49	0.854	0.984	0.755			49	0.00204361	0.00237879	0.00843384
50						50
51	0.933	0.899	0.726			51	0.00017585	0.00060897	0.00101514
52	0.862	0.843	0.641			52	0.00116817	0.00297446	0.00632602
53	0.831	0.927	0.734			53	0.0014073	0.00269322	0.00112134
54	0.835	0.754	0.575			54	0.00287714	0.00515988	0.0102022
55	0.8	0.865	0.622			55	0.00397394	0.00405564	0.0077995
56	0.854	0.839	0.751			56	0.00603412	0.010261	0.0182728
57	0.949	0.929	0.778			57	0.00482413	0.00839002	0.0215087
58	0.834	0.708	0.538			58	0.00321192	0.00622342	0.0137359
59	1	0.936	0.747			59	0.00424285	0.00272076	0.0041486
60						60
61						61
62	0.797	0.71	0.465			62	0.00029801	0.00204354	0.00333529
63	0.772	0.655	0.436			63	0.00061911	0.00033618	0.00173675
64	0.848	0.753	0.575			64	0.00151804	0.00253722	0.00585148
65	0.961	0.894	0.755			65	0.00102381	0.00337989	0.00339151
66						66
67						67
68	0.929	1.11	1.07			68	0.00759568	0.0031154	0.00319442
69	0.85	0.838	0.547			69	0.0004374	0.00119827	0.00229191
70						70
71	0.788	0.622	0.373			71	0.00031749	0.00107629	0.00572096
72	0.716	0.623	0.362			72	0.00113218	0.0022656	0.00304203
73	0.862	1	0.678			73	0.00157152	0.00194221	0.00329811
74	0.846	0.812	0.725			74	0.00281287	0.00144671	0.00155465
75	0.778	0.694	0.646			75	0.00091459	0.00284652	0.00283603
76	0.931	0.802	0.705			76	0.00251256	0.00427793	0.00321018
77	0.879	1.01	0.914			77	0.00108317	0.00072496	0.00341401
78	0.765	0.827	0.639			78	0.00157676	0.00178198	0.00195493
79	0.852	0.861	0.746			79	0.00107603	0.00081361	0.00083259
80	0.821	0.77	0.528			80	0.00153302	0.00279072	0.00681831
81	0.819	0.735	0.486			81	0.00711056	0.0142966	0.0278719
82	0.833	0.806	0.656			82	0.00090188	0.00096989	0.00192392
83	0.697	0.743	0.53			83	0.0066851	0.0125384	0.0183238
84	0.823	0.805	0.602			84	0.00188899	0.00293354	0.00303402
85	0.912	0.873	0.684			85	0.00794441	0.00977406	0.0132625
86	0.857	0.817	0.628			86	0.00416204	0.0069754	0.0135209
87						87
88	0.973	0.887	0.889			88	0.0144157	0.0243865	0.049417
89	0.7	0.571	0.292			89	0.00897999	0.0179199	0.0342993
90	0.783	0.75	0.507			90	0.00492758	0.00787855	0.0133069
91	0.87	0.797	0.567			91	0.00097056	0.00274694	0.00571401
92	0.747	0.61	0.375			92	0.00568912	0.00989104	0.0180168
93						93
94	0.581	0.408	0.215			94	0.015289	0.0234318	0.0463481
95	0.854	0.704	0.531			95	0.00682843	0.0115657	0.0233113
96	0.836	0.725	0.521			96	0.00589933	0.0100965	0.0171154
97						97
98	0.823	0.677	0.436			98	0.00122533	0.00129617	0.00191735
99	0.873	0.834	0.628			99	0.00233393	0.00535679	0.00901666
100	0.844	0.795	0.507			100	0.00500923	0.0106226	0.0204494
101	0.905	0.773	0.558			101	0.0136682	0.0204496	0.0360502
102	0.736	0.737	0.532			102	0.0108813	0.0156119	0.0221998
103	0.756	0.701	0.44			103	0.0108031	0.0169726	0.031479
104	0.73	0.572	0.394			104	0.00427454	0.00896124	0.0187008
105	0.763	0.609	0.383			105	0.00098314	0.00336287	0.00534086
106	0.816	0.674	0.415			106	0.00782856	0.0168828	0.0307383
107	0.769	0.72	0.477			107	0.00957438	0.0168759	0.031281
108	0.854	0.704	0.531			108	0.00682843	0.0115657	0.0233113
109	0.807	0.685	0.415			109	0.00273361	0.0051792	0.0089614
110	0.756	0.639	0.416			110	0.00438594	0.00814559	0.0133652
111						111
112	0.94	0.913	0.712			112	0.00506931	0.00713518	0.0113259
113	0.98	0.945	0.853			113	0.0007922	0.00180942	0.00140601
114	0.957	0.944	0.857			114	0.00116503	0.00126247	0.00281389
115	1.13	1.01	1.01			115	0.00254254	0.00200098	0.00348012
116	0.953	0.88	0.911			116	0.00173701	0.00554301	0.00888219
117						117
118						118
119	0.979	0.983	0.853			119	0.00250912	0.00458093	0.00846487

## Sheet: Fig. 3d
Residue	FKBP51:P23 = 1:2	FKBP51:P23 = 1:5	FKBP51:P23 = 1:10
18Val	0.00028162	0.00110503	0.00266343
33Val
34Leu	0.00019506	0.00072925	0.00190979
37Val	0.00069505	0.00069314	0.00169159
40Val	0.00023592	0.00084945	0.00166965
55Val	0.00053151	0.00034083	0.00063618
61Leu	0.000151	0.00084264	0.00166891
78Val	0.00010876	0.00070484	0.00163329
81Leu	0.00022358	0.00095615	0.00146899
86Val	0.00095241	0.00073217	0.00093172
94Val	0.00039391	0.00134838	0.0023738
105Leu	8.4723e-05	0.00050507	0.00163713
106Leu	0.00013857	0.00127393	0.00293091
119Leu	0.00025137	0.00065069	0.00199567
128Leu	0.00093124	0.00159904	0.00170002
134Leu	0.00049664	0.00108692	0.00226927
135Leu	0.00018439	0.00094818	0.00181088
142Leu	0.00038691	0.00076157	0.00158363
172Leu	0.00014359	0.00060827	0.00160817
186Val	0.0001274	0.00087156	0.00215205
190Val	0.00049626	0.0005335	0.00146776
206Leu	0.00029352	0.00126095	0.00148819
219Leu	0.00021587	0.0010517	0.002346
241Leu	0.00075427	0.00049186	0.00120603
245Val	0.00045203	0.00091521	0.00225968
247Leu	0.00105283	0.00150892	0.00135159
1	0.00103586	0.00211117	0.00157843
2	0.00029383	0.00062287	0.00268355
3	4.3841e-05	0.00046837	0.0014299
4	0.00442592	0.0100894	0.0183441
5	0.00199793	0.00390965	0.00637141
6	0.00186222	0.00313957	0.00589042
7	0.00016943	0.00103495	0.00238342
8	0.0004114	0.00285437	0.00494288
9	0.00375918	0.00685686	0.0115252
10	0.00205926	0.00266108	0.00440461
11	0.00113026	0.00246789	0.00352774
12	0.0107411	0.0247523	0.0420486
13	0.00275744	0.00618406	0.00993407
14	0.0028366	0.00655831	0.0122962
15	0.00207726	0.00379289	0.00642249
16	0.00095825	0.00159227	0.00296406
17	0.0012214	0.00270093	0.00485571
18	0.00220077	0.00487589	0.00786269
19	0.00012778	0.00052054	0.00208458
20	0.00089522	0.00177742	0.00307238
21	0.00085812	0.00227952	0.00330347
22	0.00412084	0.00868963	0.0141626
23	0.00068299	0.00136189	0.00307901

## Sheet: Fig. 4a
Residue number	p23: FKBP51= 1:2	p23:FKBP51:MEEVD = 1:2:10	p23:FKBP51:MEEVD = 1:2:20	p23:FKBP51:MEEVD = 1:2:30
1
2
3
4	4.52e-06	0.298	0.469	0.718
5	0.142	0.417	0.593	0.682
6	3.84e-06	0.251	0.414	0.566
7	4.02e-06	0.267	0.439	0.561
8	4.12e-06	0.283	0.438	0.616
9	3.39e-06	0.275	0.433	0.623
10	4.93e-06	0.35	0.292	0.543
11	4.26e-06	0.271	0.331	0.556
12	4.72e-06	0.32	0.451	0.522
13	4.27e-06	0.343	0.563	0.65
14	3.79e-06	0.344	0.464	0.534
15	4.19e-06	0.318	0.459	0.729
16	4.47e-06
17	3.4e-06	0.344	0.465	0.613
18	3.75e-06	0.269	0.501	0.696
19	5.1e-06	0.363	0.443	0.536
20	3.86e-06	0.374	0.465	0.681
21	2.67e-06	0.458	0.508	0.711
22	2.54e-06	0.374	0.559	0.587
23	2.35e-06	0.295	0.358	0.603
24	3.28e-06	0.258	0.406	0.492
25	3.31e-06	0.344	0.402	0.58
26	3.02e-06	0.311	0.429	0.519
27	2.63e-06	0.37	0.423	0.547
28	0.147	0.348	0.462	0.648
29	0.183	0.345	0.506	0.598
30	0.145		0.55	0.648
31	3.74e-06	0.393	0.479	0.615
32	3.62e-06	0.348	0.491	0.627
33	2.78e-06	0.291	0.392	0.597
34	0.178	0.405	0.572	0.674
35	0.149	0.351	0.424	0.604
36	3.41e-06	0.269	0.396	0.587
37	3.14e-06
38	4.15e-06	0.295	0.434	0.673
39	0.216		0.582	0.694
40	0.219	0.327	0.438	0.617
41	0.177	0.348	0.364	0.524
42	0.186	0.382	0.563	0.655
43	0.289	0.451	0.582	0.694
44	0.408	0.589	0.659	0.793
45	0.341	0.631	0.734	0.787
46	0.232	0.513	0.636	0.719
47
48
49	4.09e-06	0.394	0.544	0.68
50
51	3.69e-06	0.283	0.466	0.742
52	2.98e-06	0.314	0.465	0.566
53	2.9e-06	0.267	0.418	0.609
54	0.214	0.257	0.489	0.575
55
56	4.31e-06		0.392	0.513
57		0.479	0.62	0.875
58	0.173
59	4.6e-06	0.182	0.271	0.521
60	0.275	0.502	0.569	0.699
61
62	0.156	0.305	0.377	0.514
63	0.203	0.37	0.512	0.644
64	0.208	0.387	0.533	0.617
65	0.206	0.344	0.416	0.608
66
67
68	9.21e-06
69	2.9e-06	0.325	0.411	0.617
70
71	3.05e-06	0.374	0.526	0.59
72	0.121	0.339	0.498	0.535
73	3.78e-06	0.302	0.455	0.559
74	3.33e-06	0.33	0.496	0.546
75	4.95e-06	0.257	0.383	0.547
76	4.5e-06	0.537	0.467	0.646
77	4.37e-06	0.2	0.44	0.559
78	3.99e-06	0.318	0.472	0.633
79	5.49e-06	0.291	0.281	0.403
80	3.91e-06		0.344	0.532
81	0.262	0.37	0.496	0.57
82	0.151	0.26	0.421	0.542
83	3.36e-06	0.338	0.333	0.686
84	0.193	0.383	0.54	0.678
85	0.182	0.421	0.538	0.666
86	4.61e-06	0.412	0.454	0.5
87
88	0.218	0.195	0.354	0.534
89	4.01e-06	0.164		0.386
90	0.179	0.299	0.399	0.531
91	3.35e-06	0.379	0.413	0.524
92	0.176	0.209	0.366	0.509
93
94	0.141		0.204	0.377
95
96	4.57e-06	0.328	0.473	0.569
97
98	0.221	0.337	0.539	0.671
99	2.3e-06	0.289	0.443	0.611
100	3.83e-06	0.217	0.381	0.503
101	2.84e-06		0.468	0.589
102	4.35e-06	0.194	0.336	0.412
103	2.93e-06	0.248	0.277	0.495
104	0.259	0.338	0.462	0.534
105	3.38e-06	0.382	0.433	0.519
106	2.93e-06	0.23	0.357	0.441
107	3.86e-06	0.326	0.436	0.69
108
109	0.145	0.484	0.583	0.868
110	0.345	0.403	0.592	0.628
111
112	0.453	0.782	0.766	0.823
113	0.549	0.69	0.706	0.716
114	0.634	0.848	0.909	0.957
115	0.867	0.832	0.837	0.898
116	0.696	0.875	0.951	1.03
117
118
119	0.564	0.705	0.783	0.74
120	0.405	0.758	0.925	0.799
121	0.458			0.899
122	0.359
123	0.386
124
125	0.492	0.778	0.832	0.81
126
127	0.52		0.868	0.976
128	0.652	0.826	0.79	0.751
129	0.619	0.878	0.804	0.984
130	0.687	0.747	0.789	0.836
131	0.774	0.799	0.887	0.942
132	0.858	0.875	0.903	0.951
133	1.06	1.06	1.08	1.11
134	0.633
135
136
137	0.69	1.05	0.994	1.09
138
139
140	0.762	0.874	0.886	0.954
141	0.749	1.02	0.954	0.929
142	0.89	1.06	1.01	0.927
143	0.981	0.931	0.997	1.03
144
145	1.06	0.87	1.01	0.989
146	1.1
147
148
149
150
151
152	1.08	0.856	0.951	0.908
153	0.647	0.744	0.81	0.938
154
155	0.59
156	0.413	0.701	0.828	0.933
157
158			0.886	0.949
159	0.152	0.454	0.862	1.03
160

## Sheet: Fig. 5a
Frame number	FKBP51	FKBP51 + P23
315	0.0243855	0.0244145
316	0.0243941	0.024459
317	0.0244592	0.0244662
318	0.0244319	0.0245546
319	0.0245839	0.0245579
320	0.0246879	0.0247838
321	0.0248836	0.0250867
322	0.0254343	0.0260083
323	0.0269223	0.0285399
324	0.0299928	0.0326335
325	0.0342671	0.037903
326	0.0396447	0.0449223
327	0.0464393	0.0534407
328	0.0539173	0.0622073
329	0.0608903	0.0688504
330	0.065785	0.0719052
331	0.0678324	0.0718344
332	0.0674086	0.069743
333	0.0654116	0.0667153
334	0.0627314	0.063462
335	0.0597477	0.0603113
336	0.0569341	0.0569982
337	0.0539674	0.0537765
338	0.0511551	0.0506105
339	0.0484502	0.0475182
340	0.0457315	0.0446431
341	0.0431986	0.0419885
342	0.0409541	0.0397402
343	0.0390026	0.0378456
344	0.0372442	0.03617
345	0.0356518	0.0348827
346	0.034415	0.0337898
347	0.0333183	0.0329308
348	0.032345	0.0320697
349	0.0315761	0.0313073
350	0.0309372	0.0308609
351	0.0302988	0.0304201
352	0.0298193	0.0301247
353	0.0293095	0.0299516
354	0.0289819	0.030076
355	0.0285164	0.0304482
356	0.0282543	0.0310267
357	0.027957	0.0319217
358	0.0276122	0.033041
359	0.0273559	0.0342341
360	0.0271406	0.0355948
361	0.0269165	0.0367352
362	0.0267303	0.0376208
363	0.0264793	0.0380041
364	0.0263345	0.0380704
365	0.0262047	0.0374723
366	0.0260276	0.0367951
367	0.0259384	0.0357749
368	0.0257595	0.0347922
369	0.0256898	0.0337787
370	0.0255723	0.0328451
371	0.0254473	0.0318572
372	0.0253439	0.03092
373	0.0251929	0.0301058
374	0.0251577	0.0293189
375	0.0251381	0.0287155
376	0.0250003	0.0281342
377	0.0249316	0.0276088
378	0.0248209	0.0272107
379	0.0247305	0.0268186
380	0.024726	0.0265081
381	0.0247024	0.026269
382	0.0245584	0.0260697
383	0.0246128	0.0258226
384	0.0244844	0.025717
385	0.0244404	0.0255817
386	0.0243512	0.0254494
387	0.0243921	0.0252892
388	0.0243081	0.025197
389	0.024236	0.0251446
390	0.0242048	0.0250094
391	0.02418	0.0250052
392	0.0241597	0.0248844
393	0.0241024	0.0248656
394	0.0241421	0.0247287
395	0.0240289	0.0247442

## Sheet: Fig. 5b
	FKBP51				FKBP51 + p23
r	P(r)			r	P(r)
0	0			0	0
0.593	3.11e-06			0.67	3.79e-06
1.19	6.25e-06			1.34	7.63e-06
1.78	9.42e-06			2.01	1.15e-05
2.37	1.26e-05			2.68	1.54e-05
2.97	1.59e-05			3.35	1.94e-05
3.56	1.91e-05			4.02	2.33e-05
4.15	2.24e-05			4.69	2.74e-05
4.75	2.57e-05			5.36	3.14e-05
5.34	2.91e-05			6.03	3.54e-05
5.93	3.24e-05			6.7	3.95e-05
6.53	3.58e-05			7.37	4.36e-05
7.12	3.91e-05			8.05	4.77e-05
7.71	4.25e-05			8.72	5.18e-05
8.31	4.59e-05			9.39	5.58e-05
8.9	4.93e-05			10.1	5.99e-05
9.49	5.26e-05			10.7	6.39e-05
10.1	5.6e-05			11.4	6.79e-05
10.7	5.93e-05			12.1	7.18e-05
11.3	6.26e-05			12.7	7.57e-05
11.9	6.59e-05			13.4	7.95e-05
12.5	6.91e-05			14.1	8.33e-05
13.1	7.23e-05			14.8	8.7e-05
13.6	7.54e-05			15.4	9.06e-05
14.2	7.85e-05			16.1	9.41e-05
14.8	8.16e-05			16.8	9.75e-05
15.4	8.45e-05			17.4	0.000101
16	8.74e-05			18.1	0.000104
16.6	9.03e-05			18.8	0.000107
17.2	9.3e-05			19.4	0.00011
17.8	9.57e-05			20.1	0.000113
18.4	9.83e-05			20.8	0.000116
19	0.000101			21.5	0.000118
19.6	0.000103			22.1	0.000121
20.2	0.000106			22.8	0.000123
20.8	0.000108			23.5	0.000125
21.4	0.00011			24.1	0.000127
22	0.000112			24.8	0.000129
22.5	0.000114			25.5	0.00013
23.1	0.000115			26.2	0.000132
23.7	0.000117			26.8	0.000133
24.3	0.000119			27.5	0.000135
24.9	0.00012			28.2	0.000136
25.5	0.000121			28.8	0.000137
26.1	0.000123			29.5	0.000138
26.7	0.000124			30.2	0.000138
27.3	0.000125			30.8	0.000139
27.9	0.000126			31.5	0.000139
28.5	0.000127			32.2	0.00014
29.1	0.000127			32.9	0.00014
29.7	0.000128			33.5	0.00014
30.3	0.000128			34.2	0.00014
30.9	0.000129			34.9	0.00014
31.4	0.000129			35.5	0.00014
32	0.000129			36.2	0.000139
32.6	0.000129			36.9	0.000139
33.2	0.000129			37.5	0.000139
33.8	0.000129			38.2	0.000138
34.4	0.000129			38.9	0.000137
35	0.000129			39.6	0.000137
35.6	0.000129			40.2	0.000136
36.2	0.000128			40.9	0.000135
36.8	0.000128			41.6	0.000135
37.4	0.000128			42.2	0.000134
38	0.000127			42.9	0.000133
38.6	0.000127			43.6	0.000132
39.2	0.000126			44.3	0.000131
39.7	0.000125			44.9	0.00013
40.3	0.000125			45.6	0.00013
40.9	0.000124			46.3	0.000129
41.5	0.000123			46.9	0.000128
42.1	0.000123			47.6	0.000127
42.7	0.000122			48.3	0.000126
43.3	0.000121			48.9	0.000125
43.9	0.00012			49.6	0.000124
44.5	0.000119			50.3	0.000123
45.1	0.000119			51	0.000122
45.7	0.000118			51.6	0.000121
46.3	0.000117			52.3	0.00012
46.9	0.000116			53	0.000119
47.5	0.000115			53.6	0.000118
48.1	0.000114			54.3	0.000117
48.6	0.000113			55	0.000116
49.2	0.000113			55.6	0.000114
49.8	0.000112			56.3	0.000113
50.4	0.000111			57	0.000112
51	0.00011			57.7	0.000111
51.6	0.000109			58.3	0.00011
52.2	0.000108			59	0.000109
52.8	0.000107			59.7	0.000108
53.4	0.000106			60.3	0.000106
54	0.000105			61	0.000105
54.6	0.000104			61.7	0.000104
55.2	0.000103			62.4	0.000102
55.8	0.000102			63	0.000101
56.4	0.000101			63.7	9.97e-05
57	0.0001			64.4	9.83e-05
57.5	9.94e-05			65	9.69e-05
58.1	9.83e-05			65.7	9.54e-05
58.7	9.73e-05			66.4	9.39e-05
59.3	9.63e-05			67	9.23e-05
59.9	9.52e-05			67.7	9.08e-05
60.5	9.41e-05			68.4	8.92e-05
61.1	9.31e-05			69.1	8.76e-05
61.7	9.19e-05			69.7	8.59e-05
62.3	9.08e-05			70.4	8.43e-05
62.9	8.97e-05			71.1	8.26e-05
63.5	8.85e-05			71.7	8.09e-05
64.1	8.73e-05			72.4	7.91e-05
64.7	8.61e-05			73.1	7.74e-05
65.3	8.48e-05			73.7	7.57e-05
65.8	8.36e-05			74.4	7.39e-05
66.4	8.23e-05			75.1	7.21e-05
67	8.1e-05			75.8	7.04e-05
67.6	7.97e-05			76.4	6.86e-05
68.2	7.84e-05			77.1	6.69e-05
68.8	7.7e-05			77.8	6.51e-05
69.4	7.57e-05			78.4	6.34e-05
70	7.43e-05			79.1	6.16e-05
70.6	7.29e-05			79.8	5.99e-05
71.2	7.15e-05			80.5	5.83e-05
71.8	7.01e-05			81.1	5.66e-05
72.4	6.87e-05			81.8	5.5e-05
73	6.72e-05			82.5	5.34e-05
73.6	6.58e-05			83.1	5.18e-05
74.2	6.44e-05			83.8	5.02e-05
74.7	6.29e-05			84.5	4.87e-05
75.3	6.15e-05			85.1	4.73e-05
75.9	6.01e-05			85.8	4.58e-05
76.5	5.87e-05			86.5	4.45e-05
77.1	5.72e-05			87.2	4.31e-05
77.7	5.58e-05			87.8	4.18e-05
78.3	5.44e-05			88.5	4.06e-05
78.9	5.31e-05			89.2	3.94e-05
79.5	5.17e-05			89.8	3.82e-05
80.1	5.03e-05			90.5	3.71e-05
80.7	4.9e-05			91.2	3.6e-05
81.3	4.77e-05			91.8	3.5e-05
81.9	4.64e-05			92.5	3.4e-05
82.5	4.52e-05			93.2	3.3e-05
83.1	4.39e-05			93.9	3.21e-05
83.6	4.27e-05			94.5	3.12e-05
84.2	4.16e-05			95.2	3.04e-05
84.8	4.04e-05			95.9	2.96e-05
85.4	3.93e-05			96.5	2.88e-05
86	3.82e-05			97.2	2.81e-05
86.6	3.72e-05			97.9	2.74e-05
87.2	3.62e-05			98.6	2.67e-05
87.8	3.52e-05			99.2	2.61e-05
88.4	3.42e-05			99.9	2.55e-05
89	3.33e-05			101	2.49e-05
89.6	3.24e-05			101	2.43e-05
90.2	3.16e-05			102	2.37e-05
90.8	3.08e-05			103	2.32e-05
91.4	3e-05			103	2.27e-05
91.9	2.93e-05			104	2.21e-05
92.5	2.85e-05			105	2.16e-05
93.1	2.78e-05			105	2.11e-05
93.7	2.72e-05			106	2.07e-05
94.3	2.66e-05			107	2.02e-05
94.9	2.6e-05			107	1.97e-05
95.5	2.54e-05			108	1.92e-05
96.1	2.48e-05			109	1.88e-05
96.7	2.43e-05			109	1.83e-05
97.3	2.38e-05			110	1.79e-05
97.9	2.33e-05			111	1.74e-05
98.5	2.28e-05			111	1.7e-05
99.1	2.24e-05			112	1.65e-05
99.7	2.2e-05			113	1.61e-05
100	2.15e-05			113	1.56e-05
101	2.11e-05			114	1.52e-05
101	2.08e-05			115	1.48e-05
102	2.04e-05			115	1.43e-05
103	2e-05			116	1.39e-05
103	1.97e-05			117	1.35e-05
104	1.93e-05			117	1.31e-05
104	1.9e-05			118	1.27e-05
105	1.86e-05			119	1.23e-05
106	1.83e-05			119	1.19e-05
106	1.8e-05			120	1.15e-05
107	1.77e-05			121	1.11e-05
107	1.73e-05			121	1.08e-05
108	1.7e-05			122	1.04e-05
109	1.67e-05			123	1.01e-05
109	1.64e-05			123	9.75e-06
110	1.61e-05			124	9.44e-06
110	1.58e-05			125	9.14e-06
111	1.55e-05			125	8.86e-06
112	1.52e-05			126	8.59e-06
112	1.48e-05			127	8.34e-06
113	1.45e-05			127	8.1e-06
113	1.42e-05			128	7.87e-06
114	1.39e-05			129	7.66e-06
115	1.36e-05			129	7.46e-06
115	1.33e-05			130	7.28e-06
116	1.3e-05			131	7.1e-06
116	1.27e-05			131	6.94e-06
117	1.23e-05			132	6.79e-06
118	1.2e-05			133	6.65e-06
118	1.17e-05			133	6.52e-06
119	1.14e-05			134	6.4e-06
119	1.11e-05			135	6.29e-06
120	1.08e-05			135	6.18e-06
120	1.05e-05			136	6.08e-06
121	1.02e-05			137	5.98e-06
122	9.9e-06			137	5.88e-06
122	9.61e-06			138	5.78e-06
123	9.31e-06			139	5.68e-06
123	9.02e-06			139	5.58e-06
124	8.73e-06			140	5.48e-06
125	8.44e-06			141	5.37e-06
125	8.16e-06			142	5.26e-06
126	7.87e-06			142	5.14e-06
126	7.59e-06			143	5.01e-06
127	7.3e-06			144	4.87e-06
128	7.02e-06			144	4.73e-06
128	6.74e-06			145	4.57e-06
129	6.45e-06			146	4.39e-06
129	6.16e-06			146	4.21e-06
130	5.87e-06			147	4.01e-06
131	5.58e-06			148	3.8e-06
131	5.28e-06			148	3.57e-06
132	4.97e-06			149	3.33e-06
132	4.66e-06			150	3.07e-06
133	4.34e-06			150	2.79e-06
134	4.01e-06			151	2.5e-06
134	3.67e-06			152	2.19e-06
135	3.32e-06			152	1.86e-06
135	2.96e-06			153	1.52e-06
136	2.59e-06			154	1.17e-06
136	2.2e-06			154	7.93e-07
137	1.8e-06			155	4.04e-07
138	1.38e-06			156	0
138	9.36e-07
139	4.78e-07
139	0

## Sheet: Fig. 5c
Scattering vector	Intensity (experimental)	error in intensity (experimental)		Fitted intensity
0				0.106
0.000523				0.106
0.00105				0.106
0.00157				0.106
0.00209				0.105
0.00261				0.105
0.00314				0.105
0.00366				0.105
0.00418				0.105
0.0047				0.105
0.00523				0.104
0.00575				0.104
0.00627				0.104
0.00679				0.103
0.00732				0.103
0.00784				0.102
0.00836				0.102
0.00888				0.102
0.00941				0.101
0.00993				0.101
0.0105				0.1
0.011				0.0994
0.0115				0.0988
0.012				0.0982
0.0125				0.0975
0.0131				0.0969
0.0136				0.0962
0.0141				0.0955
0.0146	0.0957	0.000717		0.0948
0.0149	0.0953	0.000712		0.0945
0.0151	0.0941	0.000702		0.0942
0.0153	0.0951	0.000696		0.0938
0.0155	0.0949	0.000689		0.0935
0.0157	0.0938	0.000674		0.0932
0.016	0.094	0.00067		0.0929
0.0162	0.0939	0.000665		0.0925
0.0164	0.0943	0.00067		0.0922
0.0166	0.0925	0.000645		0.0919
0.0169	0.0927	0.000639		0.0915
0.0171	0.092	0.000632		0.0912
0.0173	0.0914	0.000631		0.0908
0.0175	0.0918	0.000638		0.0905
0.0178	0.0906	0.000617		0.0901
0.018	0.0908	0.000612		0.0898
0.0182	0.0902	0.000599		0.0894
0.0184	0.0901	0.000595		0.089
0.0186	0.0885	0.000595		0.0887
0.0189	0.0891	0.000592		0.0883
0.0191	0.0888	0.00059		0.0879
0.0193	0.0882	0.000588		0.0876
0.0195	0.0881	0.000567		0.0872
0.0198	0.0871	0.000565		0.0868
0.02	0.0853	0.000561		0.0864
0.0202	0.0855	0.000552		0.0861
0.0204	0.0862	0.000558		0.0857
0.0206	0.0858	0.000553		0.0853
0.0209	0.0851	0.000541		0.0849
0.0211	0.0851	0.000545		0.0845
0.0213	0.0843	0.000536		0.0841
0.0215	0.0835	0.000527		0.0838
0.0218	0.0835	0.000527		0.0834
0.022	0.0825	0.000524		0.083
0.0222	0.0832	0.000522		0.0826
0.0224	0.0812	0.000512		0.0822
0.0226	0.0802	0.000506		0.0818
0.0229	0.0816	0.000507		0.0814
0.0231	0.0815	0.000507		0.081
0.0233	0.0794	0.000504		0.0806
0.0235	0.08	0.0005		0.0802
0.0238	0.0791	0.000484		0.0798
0.024	0.0796	0.000486		0.0794
0.0242	0.0788	0.00048		0.0789
0.0244	0.0789	0.000481		0.0785
0.0247	0.0778	0.000483		0.0781
0.0249	0.0781	0.000473		0.0777
0.0251	0.0769	0.000472		0.0773
0.0253	0.0764	0.000456		0.0769
0.0255	0.0762	0.00046		0.0765
0.0258	0.0754	0.00046		0.0761
0.026	0.0754	0.000455		0.0757
0.0262	0.0753	0.000457		0.0752
0.0264	0.0746	0.00045		0.0748
0.0267	0.0742	0.000447		0.0744
0.0269	0.0734	0.000443		0.074
0.0271	0.0733	0.00044		0.0736
0.0273	0.0731	0.000438		0.0732
0.0275	0.0727	0.000435		0.0727
0.0278	0.0715	0.000431		0.0723
0.028	0.0714	0.000426		0.0719
0.0282	0.0711	0.000428		0.0715
0.0284	0.0706	0.000425		0.0711
0.0287	0.0699	0.00042		0.0707
0.0289	0.0698	0.00042		0.0702
0.0291	0.0693	0.000418		0.0698
0.0293	0.0686	0.000411		0.0694
0.0296	0.0688	0.000407		0.069
0.0298	0.0676	0.000409		0.0686
0.03	0.0679	0.000403		0.0682
0.0302	0.0669	0.000407		0.0677
0.0304	0.0672	0.000408		0.0673
0.0307	0.0674	0.000397		0.0669
0.0309	0.0667	0.000394		0.0665
0.0311	0.065	0.000391		0.0661
0.0313	0.0651	0.000387		0.0657
0.0316	0.065	0.000392		0.0653
0.0318	0.0644	0.000391		0.0648
0.032	0.0643	0.000382		0.0644
0.0322	0.0637	0.000382		0.064
0.0324	0.0637	0.00038		0.0636
0.0327	0.0626	0.000377		0.0632
0.0329	0.0628	0.000379		0.0628
0.0331	0.0623	0.000373		0.0624
0.0333	0.062	0.000373		0.062
0.0336	0.061	0.000368		0.0616
0.0338	0.0609	0.000368		0.0612
0.034	0.0606	0.000366		0.0608
0.0342	0.0602	0.000364		0.0604
0.0344	0.0597	0.000364		0.0599
0.0347	0.0594	0.000357		0.0595
0.0349	0.0589	0.000354		0.0591
0.0351	0.0585	0.000355		0.0587
0.0353	0.0585	0.000354		0.0584
0.0356	0.0575	0.00035		0.058
0.0358	0.0581	0.000351		0.0576
0.036	0.0571	0.000351		0.0572
0.0362	0.0564	0.000345		0.0568
0.0365	0.0563	0.000342		0.0564
0.0367	0.0555	0.000341		0.056
0.0369	0.0557	0.000339		0.0556
0.0371	0.0556	0.000338		0.0552
0.0373	0.054	0.000338		0.0548
0.0376	0.0548	0.000339		0.0545
0.0378	0.0545	0.00033		0.0541
0.038	0.0534	0.00033		0.0537
0.0382	0.0534	0.00033		0.0533
0.0385	0.0529	0.000326		0.0529
0.0387	0.0529	0.000328		0.0526
0.0389	0.0519	0.000324		0.0522
0.0391	0.0521	0.000322		0.0518
0.0393	0.0517	0.00032		0.0514
0.0396	0.0513	0.00032		0.0511
0.0398	0.051	0.00032		0.0507
0.04	0.051	0.000321		0.0503
0.0402	0.0501	0.000315		0.05
0.0405	0.0497	0.000312		0.0496
0.0407	0.0487	0.000308		0.0492
0.0409	0.049	0.000311		0.0489
0.0411	0.0484	0.000307		0.0485
0.0414	0.048	0.000307		0.0482
0.0416	0.0481	0.00031		0.0478
0.0418	0.0477	0.000301		0.0475
0.042	0.0469	0.000301		0.0471
0.0422	0.0469	0.000302		0.0468
0.0425	0.0464	0.000297		0.0464
0.0427	0.046	0.000298		0.0461
0.0429	0.0457	0.000298		0.0458
0.0431	0.0458	0.000294		0.0454
0.0434	0.0455	0.000296		0.0451
0.0436	0.0448	0.00029		0.0447
0.0438	0.0446	0.000291		0.0444
0.044	0.0447	0.000288		0.0441
0.0442	0.0441	0.000289		0.0437
0.0445	0.0435	0.000287		0.0434
0.0447	0.0433	0.000286		0.0431
0.0449	0.0431	0.000282		0.0428
0.0451	0.0424	0.000284		0.0424
0.0454	0.0426	0.000281		0.0421
0.0456	0.042	0.00028		0.0418
0.0458	0.0416	0.000281		0.0415
0.046	0.0413	0.000277		0.0412
0.0463	0.041	0.000275		0.0409
0.0465	0.0409	0.000274		0.0406
0.0467	0.0406	0.000275		0.0403
0.0469	0.0397	0.000273		0.04
0.0471	0.0396	0.000274		0.0396
0.0474	0.0396	0.00027		0.0393
0.0476	0.0389	0.000268		0.039
0.0478	0.0388	0.000266		0.0388
0.048	0.0387	0.000267		0.0385
0.0483	0.0383	0.000265		0.0382
0.0485	0.0381	0.000267		0.0379
0.0487	0.0377	0.000262		0.0376
0.0489	0.0373	0.000261		0.0373
0.0491	0.0373	0.000259		0.037
0.0494	0.037	0.000262		0.0367
0.0496	0.0369	0.000256		0.0365
0.0498	0.0362	0.000258		0.0362
0.05	0.0361	0.000257		0.0359
0.0503	0.0358	0.000253		0.0356
0.0505	0.0357	0.000256		0.0354
0.0507	0.0351	0.000252		0.0351
0.0509	0.035	0.000253		0.0348
0.0511	0.0347	0.00025		0.0346
0.0514	0.0348	0.000253		0.0343
0.0516	0.0343	0.000249		0.034
0.0518	0.034	0.000246		0.0338
0.052	0.0328	0.000243		0.0335
0.0523	0.0336	0.000246		0.0333
0.0525	0.0329	0.000247		0.033
0.0527	0.0332	0.000249		0.0328
0.0529	0.0328	0.00025		0.0325
0.0532	0.0325	0.000248		0.0323
0.0534	0.032	0.000248		0.032
0.0536	0.0321	0.000247		0.0318
0.0538	0.0315	0.000249		0.0315
0.054	0.0316	0.000247		0.0313
0.0543	0.0312	0.000249		0.031
0.0545	0.0309	0.000248		0.0308
0.0547	0.0305	0.000246		0.0306
0.0549	0.0302	0.000245		0.0303
0.0552	0.0302	0.000248		0.0301
0.0554	0.0301	0.000246		0.0299
0.0556	0.03	0.000251		0.0297
0.0558	0.0293	0.000251		0.0294
0.056	0.029	0.000251		0.0292
0.0563	0.0293	0.000254		0.029
0.0565	0.0287	0.000255		0.0288
0.0567	0.0287	0.000252		0.0286
0.0569	0.0282	0.000255		0.0283
0.0572	0.028	0.000249		0.0281
0.0574	0.0281	0.000247		0.0279
0.0576	0.0277	0.000247		0.0277
0.0578	0.0272	0.000245		0.0275
0.0581	0.0268	0.000245		0.0273
0.0583	0.0267	0.000244		0.0271
0.0585	0.0273	0.000244		0.0269
0.0587	0.0267	0.000241		0.0267
0.0589	0.0266	0.000239		0.0265
0.0592	0.0263	0.00024		0.0263
0.0594	0.0261	0.000238		0.0261
0.0596	0.0259	0.000237		0.0259
0.0598	0.0257	0.000239		0.0257
0.0601	0.0255	0.000237		0.0255
0.0603	0.0252	0.000236		0.0253
0.0605	0.0248	0.000235		0.0251
0.0607	0.0249	0.000233		0.0249
0.0609	0.0243	0.000234		0.0248
0.0612	0.0244	0.000235		0.0246
0.0614	0.0242	0.000231		0.0244
0.0616	0.0241	0.000233		0.0242
0.0618	0.024	0.000231		0.024
0.0621	0.0237	0.00023		0.0239
0.0623	0.0235	0.000233		0.0237
0.0625	0.0234	0.00023		0.0235
0.0627	0.0233	0.000229		0.0233
0.063	0.0234	0.000227		0.0232
0.0632	0.023	0.000229		0.023
0.0634	0.0231	0.000231		0.0228
0.0636	0.0227	0.000233		0.0227
0.0638	0.0227	0.000232		0.0225
0.0641	0.0223	0.000233		0.0223
0.0643	0.0223	0.000233		0.0222
0.0645	0.0223	0.000235		0.022
0.0647	0.0215	0.000234		0.0219
0.065	0.0216	0.000234		0.0217
0.0652	0.0215	0.000232		0.0215
0.0654	0.0213	0.000231		0.0214
0.0656	0.021	0.000231		0.0212
0.0658	0.0211	0.000228		0.0211
0.0661	0.0211	0.000229		0.0209
0.0663	0.0203	0.00023		0.0208
0.0665	0.0204	0.000229		0.0206
0.0667	0.0206	0.000233		0.0205
0.067	0.0209	0.000233		0.0203
0.0672	0.02	0.00023		0.0202
0.0674	0.0197	0.000233		0.02
0.0676	0.0198	0.000232		0.0199
0.0678	0.0199	0.000231		0.0198
0.0681	0.0197	0.00023		0.0196
0.0683	0.0196	0.000228		0.0195
0.0685	0.0192	0.000225		0.0193
0.0687	0.0191	0.000224		0.0192
0.069	0.019	0.000223		0.0191
0.0692	0.0189	0.000224		0.0189
0.0694	0.0185	0.000223		0.0188
0.0696	0.0187	0.000221		0.0187
0.0699	0.0187	0.000221		0.0186
0.0701	0.0183	0.000217		0.0184
0.0703	0.0178	0.000219		0.0183
0.0705	0.0183	0.000218		0.0182
0.0707	0.0179	0.000217		0.018
0.071	0.0184	0.00022		0.0179
0.0712	0.0175	0.000215		0.0178
0.0714	0.0174	0.000215		0.0177
0.0716	0.0175	0.000215		0.0176
0.0719	0.0177	0.000214		0.0174
0.0721	0.0166	0.000213		0.0173
0.0723	0.017	0.000214		0.0172
0.0725	0.0172	0.000212		0.0171
0.0727	0.0167	0.000212		0.017
0.073	0.0169	0.000211		0.0168
0.0732	0.017	0.000212		0.0167
0.0734	0.0165	0.000211		0.0166
0.0736	0.0163	0.000209		0.0165
0.0739	0.0165	0.00021		0.0164
0.0741	0.0162	0.000209		0.0163
0.0743	0.0158	0.000206		0.0162
0.0745	0.0162	0.000208		0.0161
0.0748	0.016	0.000208		0.016
0.075	0.0159	0.000206		0.0159
0.0752	0.0155	0.000207		0.0157
0.0754	0.0156	0.000206		0.0156
0.0756	0.0155	0.000204		0.0155
0.0759	0.0153	0.000204		0.0154
0.0761	0.0152	0.000203		0.0153
0.0763	0.0153	0.000204		0.0152
0.0765	0.0152	0.000206		0.0151
0.0768	0.0151	0.000204		0.015
0.077	0.0146	0.000202		0.0149
0.0772	0.015	0.000201		0.0148
0.0774	0.0152	0.000202		0.0147
0.0776	0.0146	0.000201		0.0146
0.0779	0.0144	0.0002		0.0146
0.0781	0.0143	0.000201		0.0145
0.0783	0.0141	0.000198		0.0144
0.0785	0.0137	0.0002		0.0143
0.0788	0.0144	0.000199		0.0142
0.079	0.0139	0.000197		0.0141
0.0792	0.0142	0.000198		0.014
0.0794	0.0142	0.000199		0.0139
0.0797	0.0141	0.000197		0.0138
0.0799	0.0138	0.000196		0.0137
0.0801	0.0137	0.000195		0.0136
0.0803	0.0136	0.000197		0.0136
0.0805	0.0135	0.000196		0.0135
0.0808	0.0132	0.000196		0.0134
0.081	0.0136	0.000196		0.0133
0.0812	0.0133	0.000194		0.0132
0.0814	0.0132	0.000194		0.0131
0.0817	0.013	0.000193		0.0131
0.0819	0.013	0.000193		0.013
0.0821	0.0127	0.000193		0.0129
0.0823	0.0129	0.000193		0.0128
0.0825	0.0131	0.000192		0.0127
0.0828	0.0126	0.00019		0.0127
0.083	0.0126	0.00019		0.0126
0.0832	0.0126	0.000191		0.0125
0.0834	0.0122	0.000189		0.0124
0.0837	0.0123	0.000189		0.0124
0.0839	0.0121	0.000189		0.0123
0.0841	0.0119	0.000188		0.0122
0.0843	0.0122	0.000188		0.0121
0.0845	0.0122	0.000187		0.0121
0.0848	0.0121	0.000186		0.012
0.085	0.0119	0.000186		0.0119
0.0852	0.0118	0.000186		0.0118
0.0854	0.0117	0.000184		0.0118
0.0857	0.012	0.000186		0.0117
0.0859	0.0118	0.000184		0.0116
0.0861	0.0118	0.000185		0.0116
0.0863	0.0116	0.000186		0.0115
0.0866	0.0112	0.000183		0.0114
0.0868	0.0112	0.000182		0.0114
0.087	0.0111	0.000182		0.0113
0.0872	0.0114	0.000183		0.0112
0.0874	0.0114	0.000182		0.0112
0.0877	0.011	0.000182		0.0111
0.0879	0.0109	0.000182		0.011
0.0881	0.0112	0.000182		0.011
0.0883	0.0109	0.000179		0.0109
0.0886	0.0107	0.000181		0.0109
0.0888	0.0113	0.00018		0.0108
0.089	0.0106	0.000181		0.0107
0.0892	0.0108	0.000181		0.0107
0.0894	0.0108	0.00018		0.0106
0.0897	0.0106	0.000179		0.0106
0.0899	0.0105	0.00018		0.0105
0.0901	0.0106	0.000178		0.0104
0.0903	0.0104	0.000179		0.0104
0.0906	0.0103	0.000178		0.0103
0.0908	0.0103	0.000177		0.0103
0.091	0.0102	0.000178		0.0102
0.0912	0.0103	0.000176		0.0102
0.0915	0.00999	0.000177		0.0101
0.0917	0.00992	0.000177		0.01
0.0919	0.0103	0.000178		0.01
0.0921	0.00986	0.000176		0.00994
0.0923	0.0102	0.000176		0.00989
0.0926	0.0102	0.000176		0.00984
0.0928	0.00967	0.000175		0.00978
0.093	0.0098	0.000174		0.00973
0.0932	0.00987	0.000176		0.00968
0.0935	0.0098	0.000175		0.00963
0.0937	0.00924	0.000174		0.00958
0.0939	0.00956	0.000173		0.00953
0.0941	0.00911	0.000172		0.00948
0.0943	0.00956	0.000174		0.00943
0.0946	0.00946	0.000173		0.00938
0.0948	0.00921	0.000174		0.00933
0.095	0.00956	0.000173		0.00929
0.0952	0.00952	0.000173		0.00924
0.0955	0.00892	0.000171		0.00919
0.0957	0.00937	0.000173		0.00914
0.0959	0.00884	0.00017		0.0091
0.0961	0.00918	0.000173		0.00905
0.0963	0.00915	0.000172		0.00901
0.0966	0.00907	0.000171		0.00896
0.0968	0.00869	0.000169		0.00892
0.097	0.00902	0.000171		0.00887
0.0972	0.00848	0.000169		0.00883
0.0975	0.00872	0.000172		0.00879
0.0977	0.00897	0.00017		0.00874
0.0979	0.0088	0.000168		0.0087
0.0981	0.00865	0.000169		0.00866
0.0984	0.00837	0.000167		0.00861
0.0986	0.00874	0.00017		0.00857
0.0988	0.00856	0.000168		0.00853
0.099	0.00838	0.000169		0.00849
0.0992	0.00854	0.000169		0.00845
0.0995	0.00828	0.000167		0.00841
0.0997	0.00829	0.000166		0.00837
0.0999	0.00833	0.000167		0.00833
0.1	0.00828	0.000166		0.00829
0.1	0.00808	0.000168		0.00825
0.101	0.00804	0.000166		0.00821
0.101	0.00835	0.000167		0.00817
0.101	0.00808	0.000166		0.00813
0.101	0.00827	0.000166		0.0081
0.101	0.00822	0.000165		0.00806
0.102	0.00809	0.000165		0.00802
0.102	0.00842	0.000167		0.00798
0.102	0.00806	0.000164		0.00795
0.102	0.00766	0.000164		0.00791
0.103	0.00793	0.000164		0.00787
0.103	0.00752	0.000165		0.00784
0.103	0.00795	0.000164		0.0078
0.103	0.00774	0.000165		0.00777
0.103	0.00764	0.000164		0.00773
0.104	0.00763	0.000163		0.0077
0.104	0.0076	0.000163		0.00766
0.104	0.00743	0.000163		0.00763
0.104	0.00749	0.000162		0.00759
0.105	0.00749	0.000163		0.00756
0.105	0.00755	0.000164		0.00752
0.105	0.00757	0.000162		0.00749
0.105	0.00754	0.000161		0.00746
0.105	0.00748	0.000162		0.00742
0.106	0.00736	0.000162		0.00739
0.106	0.00732	0.000161		0.00736
0.106	0.00753	0.000163		0.00732
0.106	0.00733	0.00016		0.00729
0.107	0.00729	0.000161		0.00726
0.107	0.007	0.00016		0.00723
0.107	0.0072	0.00016		0.0072
0.107	0.00717	0.00016		0.00716
0.107	0.00702	0.00016		0.00713
0.108	0.00722	0.000159		0.0071
0.108	0.00692	0.00016		0.00707
0.108	0.00717	0.000159		0.00704
0.108	0.00708	0.00016		0.00701
0.109	0.00703	0.000162		0.00698
0.109	0.00699	0.000162		0.00695
0.109	0.00692	0.000163		0.00692
0.109	0.00679	0.000163		0.00689
0.109	0.00678	0.000164		0.00686
0.11	0.00693	0.000165		0.00683
0.11	0.00691	0.000165		0.0068
0.11	0.00712	0.000165		0.00677
0.11	0.00655	0.000166		0.00674
0.111	0.0066	0.000166		0.00671
0.111	0.00687	0.000166		0.00668
0.111	0.00652	0.000165		0.00665
0.111	0.00655	0.000167		0.00662
0.111	0.00677	0.000167		0.0066
0.112	0.00662	0.000167		0.00657
0.112	0.00646	0.000167		0.00654
0.112	0.00656	0.000167		0.00651
0.112	0.00633	0.000167		0.00648
0.113	0.00657	0.000168		0.00645
0.113	0.00621	0.000166		0.00643
0.113	0.0063	0.000166		0.0064
0.113	0.00622	0.000166		0.00637
0.113	0.0065	0.000163		0.00634
0.114	0.00611	0.000163		0.00632
0.114	0.00667	0.000162		0.00629
0.114	0.00621	0.000162		0.00626
0.114	0.00617	0.000162		0.00624
0.115	0.00651	0.000161		0.00621
0.115	0.0061	0.000159		0.00618
0.115	0.00618	0.000159		0.00615
0.115	0.00583	0.000159		0.00613
0.115	0.00607	0.000159		0.0061
0.116	0.00624	0.000159		0.00608
0.116	0.00602	0.00016		0.00605
0.116	0.00634	0.000159		0.00602
0.116	0.00616	0.000157		0.006
0.117	0.0056	0.000157		0.00597
0.117	0.00599	0.000157		0.00595
0.117	0.00578	0.000156		0.00592
0.117	0.00585	0.000157		0.00589
0.118	0.00605	0.000157		0.00587
0.118	0.00579	0.000156		0.00584
0.118	0.00575	0.000156		0.00582
0.118	0.00589	0.000156		0.00579
0.118	0.00568	0.000155		0.00577
0.119	0.00528	0.000154		0.00574
0.119	0.0059	0.000156		0.00572
0.119	0.00564	0.000155		0.00569
0.119	0.00563	0.000154		0.00567
0.12	0.00582	0.000155		0.00564
0.12	0.00577	0.000154		0.00562
0.12	0.00534	0.000153		0.00559
0.12	0.00557	0.000154		0.00557
0.12	0.00548	0.000153		0.00554
0.121	0.00588	0.000153		0.00552
0.121	0.00504	0.000152		0.00549
0.121	0.00554	0.000152		0.00547
0.121	0.00538	0.000152		0.00545
0.122	0.00513	0.000153		0.00542
0.122	0.00555	0.000153		0.0054
0.122	0.00543	0.000151		0.00537
0.122	0.00528	0.000151		0.00535
0.122	0.00542	0.000151		0.00533
0.123	0.00522	0.000151		0.0053
0.123	0.0053	0.000152		0.00528
0.123	0.00503	0.000152		0.00525
0.123	0.00512	0.00015		0.00523
0.124	0.00519	0.00015		0.00521
0.124	0.00506	0.00015		0.00518
0.124	0.00514	0.00015		0.00516
0.124	0.00502	0.00015		0.00514
0.124	0.00538	0.00015		0.00511
0.125	0.00517	0.00015		0.00509
0.125	0.0049	0.000149		0.00507
0.125	0.00468	0.000149		0.00505
0.125	0.00522	0.000149		0.00502
0.126	0.00485	0.000148		0.005
0.126	0.00483	0.000148		0.00498
0.126	0.00478	0.000148		0.00495
0.126	0.00476	0.000148		0.00493
0.126	0.00492	0.000147		0.00491
0.127	0.00501	0.000147		0.00489
0.127	0.00475	0.000147		0.00487
0.127	0.00469	0.000147		0.00484
0.127	0.00484	0.000148		0.00482
0.128	0.0048	0.000146		0.0048
0.128	0.00491	0.000146		0.00478
0.128	0.00474	0.000146		0.00475
0.128	0.00472	0.000146		0.00473
0.128	0.0051	0.000146		0.00471
0.129	0.00482	0.000146		0.00469
0.129	0.00493	0.000146		0.00467
0.129	0.00494	0.000146		0.00465
0.129	0.00459	0.000145		0.00462
0.13	0.00452	0.000145		0.0046
0.13	0.00469	0.000145		0.00458
0.13	0.00439	0.000145		0.00456
0.13	0.00447	0.000145		0.00454
0.13	0.00446	0.000144		0.00452
0.131	0.00452	0.000145		0.0045
0.131	0.0044	0.000144		0.00448
0.131	0.00467	0.000144		0.00445
0.131	0.00452	0.000145		0.00443
0.132	0.00434	0.000145		0.00441
0.132	0.00448	0.000144		0.00439
0.132	0.00444	0.000144		0.00437
0.132	0.00447	0.000144		0.00435
0.132	0.00408	0.000143		0.00433
0.133	0.00443	0.000144		0.00431
0.133	0.0042	0.000144		0.00429
0.133	0.00418	0.000144		0.00427
0.133	0.0042	0.000143		0.00425
0.134	0.00397	0.000143		0.00423
0.134	0.00446	0.000143		0.00421
0.134	0.0044	0.000143		0.00419
0.134	0.00433	0.000144		0.00417
0.134	0.00404	0.000144		0.00415
0.135	0.00418	0.000143		0.00413
0.135	0.00415	0.000143		0.00411
0.135	0.00407	0.000142		0.00409
0.135	0.00422	0.000144		0.00407
0.136	0.00432	0.000143		0.00405
0.136	0.00408	0.000143		0.00403
0.136	0.00422	0.000142		0.00402
0.136	0.00405	0.000142		0.004
0.136	0.00413	0.000142		0.00398
0.137	0.00381	0.000143		0.00396
0.137	0.00388	0.000142		0.00394
0.137	0.00385	0.000142		0.00392
0.137	0.00397	0.000142		0.0039
0.138	0.00421	0.000142		0.00388
0.138	0.00382	0.000142		0.00386
0.138	0.00368	0.000141		0.00385
0.138	0.00363	0.000142		0.00383
0.138	0.00407	0.000141		0.00381
0.139	0.00389	0.000142		0.00379
0.139	0.00357	0.000141		0.00377
0.139	0.00365	0.000141		0.00376
0.139	0.0037	0.00014		0.00374
0.14	0.00382	0.000141		0.00372
0.14	0.00366	0.000141		0.0037
0.14	0.00381	0.000142		0.00368
0.14	0.00385	0.000141		0.00367
0.14	0.00354	0.00014		0.00365
0.141	0.00389	0.000141		0.00363
0.141	0.00365	0.00014		0.00361
0.141	0.00368	0.000141		0.0036
0.141	0.00372	0.000141		0.00358
0.142	0.00366	0.00014		0.00356
0.142	0.00363	0.00014		0.00355
0.142	0.00359	0.00014		0.00353
0.142	0.00347	0.000139		0.00351
0.142	0.00334	0.000141		0.0035
0.143	0.00363	0.00014		0.00348
0.143	0.00356	0.000141		0.00346
0.143	0.0033	0.000139		0.00345
0.143	0.00342	0.000139		0.00343
0.144	0.00348	0.00014		0.00341
0.144	0.00337	0.000139		0.0034
0.144	0.00336	0.00014		0.00338
0.144	0.00356	0.000139		0.00336
0.144	0.00351	0.00014		0.00335
0.145	0.00306	0.000139		0.00333
0.145	0.00338	0.000139		0.00332
0.145	0.00323	0.000138		0.0033
0.145	0.00335	0.000139		0.00328
0.146	0.00292	0.000138		0.00327
0.146	0.0032	0.000139		0.00325
0.146	0.0032	0.000139		0.00324
0.146	0.00319	0.000138		0.00322
0.146	0.00289	0.000138		0.00321
0.147	0.00323	0.000138		0.00319
0.147	0.00325	0.000138		0.00318
0.147	0.00323	0.000139		0.00316
0.147	0.003	0.000138		0.00315
0.148	0.00325	0.000138		0.00313
0.148	0.00325	0.000137		0.00312
0.148	0.003	0.000138		0.0031
0.148	0.00336	0.000139		0.00309
0.148	0.00309	0.000138		0.00307
0.149	0.003	0.000138		0.00306
0.149	0.00294	0.000137		0.00304
0.149	0.00306	0.000137		0.00303
0.149	0.00314	0.000137		0.00301
0.15	0.00272	0.000137		0.003
0.15	0.00306	0.000137		0.00298
0.15	0.00307	0.000138		0.00297
0.15	0.00282	0.000137		0.00296
0.15	0.00302	0.000138		0.00294
0.151	0.00304	0.000137		0.00293
0.151	0.003	0.000137		0.00291
0.151	0.00282	0.000137		0.0029
0.151	0.00284	0.000138		0.00289
0.152	0.0028	0.000136		0.00287
0.152	0.00286	0.000136		0.00286
0.152	0.00285	0.000137		0.00284
0.152	0.00289	0.000137		0.00283
0.152	0.00289	0.000136		0.00282
0.153	0.00256	0.000136		0.0028
0.153	0.00262	0.000136		0.00279
0.153	0.00278	0.000136		0.00278
0.153	0.00258	0.000135		0.00276
0.154	0.00261	0.000136		0.00275
0.154	0.00282	0.000137		0.00274
0.154	0.00267	0.000136		0.00272
0.154	0.00263	0.000137		0.00271
0.154	0.00276	0.000136		0.0027
0.155	0.00289	0.000136		0.00269
0.155	0.00304	0.000136		0.00267
0.155	0.00272	0.000136		0.00266
0.155	0.00267	0.000136		0.00265
0.156	0.00262	0.000137		0.00263
0.156	0.00283	0.000135		0.00262
0.156	0.00276	0.000135		0.00261
0.156	0.00261	0.000135		0.0026
0.156	0.0026	0.000135		0.00258
0.157	0.00257	0.000135		0.00257
0.157	0.00248	0.000135		0.00256
0.157	0.00278	0.000136		0.00255
0.157	0.00237	0.000135		0.00254
0.158	0.00241	0.000135		0.00252
0.158	0.00261	0.000135		0.00251
0.158	0.00257	0.000135		0.0025
0.158	0.00233	0.000135		0.00249
0.158	0.00249	0.000135		0.00248
0.159	0.00244	0.000135		0.00246
0.159	0.00221	0.000134		0.00245
0.159	0.00248	0.000134		0.00244
0.159	0.00242	0.000135		0.00243
0.16	0.00235	0.000135		0.00242
0.16	0.00236	0.000135		0.00241
0.16	0.00253	0.000135		0.00239
0.16	0.00263	0.000135		0.00238
0.16	0.00266	0.000134		0.00237
0.161	0.00227	0.000134		0.00236
0.161	0.00242	0.000134		0.00235
0.161	0.00226	0.000134		0.00234
0.161	0.00234	0.000135		0.00233
0.162	0.00233	0.000134		0.00232
0.162	0.00213	0.000133		0.00231
0.162	0.00212	0.000134		0.00229
0.162	0.00203	0.000134		0.00228
0.162	0.00216	0.000133		0.00227
0.163	0.00232	0.000135		0.00226
0.163	0.00242	0.000134		0.00225
0.163	0.00211	0.000133		0.00224
0.163	0.00215	0.000133		0.00223
0.164	0.00228	0.000135		0.00222
0.164	0.0022	0.000133		0.00221
0.164	0.0022	0.000134		0.0022
0.164	0.00227	0.000134		0.00219
0.164	0.00201	0.000133		0.00218
0.165	0.00223	0.000135		0.00217
0.165	0.00212	0.000136		0.00216
0.165	0.00221	0.000137		0.00215
0.165	0.0022	0.000138		0.00214
0.166	0.00196	0.000138		0.00213
0.166	0.00193	0.000139		0.00212
0.166	0.00218	0.000139		0.00211
0.166	0.00213	0.00014		0.0021
0.166	0.00214	0.000139		0.00209
0.167	0.00208	0.00014		0.00208
0.167	0.00192	0.00014		0.00207
0.167	0.00221	0.000142		0.00206
0.167	0.00214	0.000142		0.00205
0.168	0.00202	0.000141		0.00204
0.168	0.00198	0.000142		0.00203
0.168	0.00183	0.000141		0.00202
0.168	0.00195	0.000143		0.00201
0.168	0.00173	0.000141		0.002
0.169	0.00203	0.000143		0.002
0.169	0.00201	0.000143		0.00199
0.169	0.00176	0.000141		0.00198
0.169	0.00209	0.000141		0.00197
0.17	0.00201	0.00014		0.00196
0.17	0.00206	0.000139		0.00195
0.17	0.00178	0.000138		0.00194
0.17	0.00172	0.000137		0.00193
0.17	0.00188	0.000138		0.00193
0.171	0.00197	0.000138		0.00192
0.171	0.00188	0.000137		0.00191
0.171	0.00196	0.000138		0.0019
0.171	0.00162	0.000137		0.00189
0.172	0.00188	0.000137		0.00188
0.172	0.00196	0.000136		0.00188
0.172	0.0018	0.000137		0.00187
0.172	0.00183	0.000136		0.00186
0.173	0.00192	0.000136		0.00185
0.173	0.00161	0.000137		0.00184
0.173	0.0019	0.000136		0.00184
0.173	0.00173	0.000136		0.00183
0.173	0.00174	0.000135		0.00182
0.174	0.00162	0.000135		0.00181
0.174	0.00183	0.000136		0.00181
0.174	0.00173	0.000136		0.0018
0.174	0.00175	0.000135		0.00179
0.175	0.00166	0.000135		0.00178
0.175	0.00182	0.000134		0.00178
0.175	0.00173	0.000135		0.00177
0.175	0.0017	0.000136		0.00176
0.175	0.00189	0.000135		0.00175
0.176	0.00168	0.000134		0.00175
0.176	0.00173	0.000134		0.00174
0.176	0.00162	0.000134		0.00173
0.176	0.00176	0.000134		0.00173
0.177	0.00153	0.000134		0.00172

[truncated: 15 more sheets: Fig. 5d, Fig. 6a, Fig. 6b, Fig. 6c, Fig. 6d, SI Fig. 1, SI Fig. 2a, SI Fig. 2b, SI Fig. 3a, SI Fig. 3b, SI Fig. 5b, SI Fig. 6c, SI Fig. 6d, SI Fig. 7b, SI Fig. 8a]
